# Supplementary material for: (1R*,2R*)-1-(4-Chloro­phen­yl)-4-dimethyl­amino-1-(3-meth­oxy-2-naphth­yl)-2-(1-naphth­yl)butan-2-ol
Source: Acta Crystallogr Sect E Struct Rep Online. 2010 Jun 5;66(Pt 7):o1571. doi: 10.1107/S160053681001891X (PMC3006773; doi:10.1107/S160053681001891X)
Supplement: Supplementary file 1 [file e-66-o1571-sup1.cif]

##############################################################################
###                                                                        ###
###        Electronic paper (Acta Crystallographica Section E)             ###
###                                                                        ###
##############################################################################
#                                                                            #
# This CIF contains the data in a paper accepted for publication in Acta     #
# Crystallographica Section E. It conforms to the requirements of Notes      #
# for Authors for Section E, and has been peer reviewed under the auspices   #
# of the IUCr Commission on Journals.                                        #
#                                                                            #
# Full details of the Crystallographic Information File format               #
# are given in the paper "The Crystallographic Information File (CIF):       #
# a New Standard Archive File for Crystallography" by S. R. Hall, F. H.      #
# Allen and I. D. Brown [Acta Cryst. (1991), A47, 655-685].                  #
#                                                                            #
# The current version of the core CIF dictionary is obtainable from          #
# ftp://ftp.iucr.org/pub/cif_core.dic. The current version number is 2.4.    #
#                                                                            #
# Software is freely available for graphical display of the structure(s) in  #
# this CIF.  For information consult the CIF home page http://www.iucr.org/  #
# cif/home.html                                                              #
#                                                                            #
# This file may be used for bona fide research purposes within the           #
# scientific community so long as proper attribution is given to the journal # 
# article from which it was obtained.                                        #
#                                                                            #
##############################################################################
                                             
data_I
_audit_creation_method     SHELXL-97
_chemical_name_systematic
;
(1<i>R</i>*,2<i>R</i>*)-1-(4-Chlorophenyl)-4-dimethylamino-
1-(3-methoxy-2-naphthyl)-2-(1-naphthyl)butan-2-ol
;
_chemical_name_common     ?
_chemical_formula_moiety     'C33 H32 Cl N O2'
_chemical_formula_sum     'C33 H32 Cl N O2'
_chemical_formula_iupac     'C33 H32 Cl N O2'
_chemical_formula_weight     510.05
_chemical_melting_point     ?
_symmetry_cell_setting     Monoclinic
_symmetry_space_group_name_H-M     'P 21/c'
_symmetry_space_group_name_Hall     '-P 2ybc'
loop_
    _symmetry_equiv_pos_as_xyz
    'x, y, z'
    '-x, y+1/2, -z+1/2'
    '-x, -y, -z'
    'x, -y-1/2, z-1/2'
_cell_length_a     18.712(5)
_cell_length_b     9.135(2)
_cell_length_c     16.369(4)
_cell_angle_alpha     90.00
_cell_angle_beta     111.991(4)
_cell_angle_gamma     90.00
_cell_volume     2594.2(11)
_cell_formula_units_Z     4
_cell_measurement_reflns_used     8940
_cell_measurement_theta_min     2.2
_cell_measurement_theta_max     27.9
_cell_measurement_temperature     116(2)
_exptl_crystal_description     Prism
_exptl_crystal_colour     Colorless
_exptl_crystal_size_max     0.20
_exptl_crystal_size_mid     0.16
_exptl_crystal_size_min     0.12
_exptl_crystal_density_diffrn     1.306
_exptl_crystal_density_meas     ?
_exptl_crystal_density_method     'not measured'
_exptl_crystal_F_000     1080
_exptl_absorpt_coefficient_mu     0.179
_exptl_absorpt_correction_type     multi-scan
_exptl_absorpt_process_details     '(CrystalClear; Rigaku/MSC, 2005)'
_exptl_absorpt_correction_T_min     0.965
_exptl_absorpt_correction_T_max     0.979
_exptl_special_details
;
;
_diffrn_ambient_temperature     116(2)
_diffrn_radiation_type     MoK\a
_diffrn_radiation_wavelength     0.71073
_diffrn_radiation_source     'rotating anode'
_diffrn_radiation_monochromator     multilayer
_diffrn_measurement_device_type     'Rigaku Saturn CCD'
_diffrn_measurement_method     '\w and \f scans'
_diffrn_detector_area_resol_mean     14.63
_diffrn_reflns_number     18901
_diffrn_reflns_av_R_equivalents     0.0319
_diffrn_reflns_av_sigmaI/netI     0.0304
_diffrn_reflns_theta_min     2.35
_diffrn_reflns_theta_max     25.02
_diffrn_reflns_theta_full     25.02
_diffrn_measured_fraction_theta_max     1.000
_diffrn_measured_fraction_theta_full     1.000
_diffrn_reflns_limit_h_min     -19
_diffrn_reflns_limit_h_max     22
_diffrn_reflns_limit_k_min     -10
_diffrn_reflns_limit_k_max     10
_diffrn_reflns_limit_l_min     -19
_diffrn_reflns_limit_l_max     19
_diffrn_standards_number     0
_diffrn_standards_interval_count     0
_diffrn_standards_interval_time     0
_diffrn_standards_decay_%     0
_refine_special_details
;
Refinement of <i>F</i>^2^ against ALL reflections. The weighted <i>R</i>-factor
wR and goodness of fit <i>S</i> are based on <i>F</i>^2^, conventional
<i>R</i>-factors <i>R</i> are based on <i>F</i>, with <i>F</i> set to zero for
negative <i>F</i>^2^. The threshold expression of <i>F</i>^2^ >
\s(<i>F</i>^2^) is used only for calculating <i>R</i>-factors(gt) etc. and is
not relevant to the choice of reflections for refinement. <i>R</i>-factors
based on <i>F</i>^2^ are statistically about twice as large as those based on
<i>F</i>, and <i>R</i>- factors based on ALL data will be even larger.
;
_reflns_number_total     4573
_reflns_number_gt     3918
_reflns_threshold_expression     I>2sigma(I)
_refine_ls_structure_factor_coef     Fsqd
_refine_ls_matrix_type     full
_refine_ls_R_factor_all     0.0421
_refine_ls_R_factor_gt     0.0356
_refine_ls_wR_factor_gt     0.0955
_refine_ls_wR_factor_ref     0.0993
_refine_ls_goodness_of_fit_ref     1.087
_refine_ls_restrained_S_all     1.087
_refine_ls_number_reflns     4573
_refine_ls_number_parameters     338
_refine_ls_number_restraints     0
_refine_ls_hydrogen_treatment     constr
_refine_ls_weighting_scheme     calc
_refine_ls_weighting_details
         'calc w=1/[\s^2^(Fo^2^)+(0.0587P)^2^+0.0772P] where P=(Fo^2^+2Fc^2^)/3'
_atom_sites_solution_hydrogens     geom
_atom_sites_solution_primary     direct
_atom_sites_solution_secondary     difmap
_refine_ls_shift/su_max     0.001
_refine_ls_shift/su_mean     0.000
_refine_diff_density_max     0.180
_refine_diff_density_min     -0.313
_refine_ls_extinction_method     none
_refine_ls_extinction_coef     ?
loop_
    _atom_type_symbol
    _atom_type_description
    _atom_type_scat_dispersion_real
    _atom_type_scat_dispersion_imag
    _atom_type_scat_source
    'C' 'C' 0.0033 0.0016
                         'International Tables Vol C Tables 4.2.6.8 and 6.1.1.4'
    'H' 'H' 0.0000 0.0000
                         'International Tables Vol C Tables 4.2.6.8 and 6.1.1.4'
    'N' 'N' 0.0061 0.0033
                         'International Tables Vol C Tables 4.2.6.8 and 6.1.1.4'
    'O' 'O' 0.0106 0.0060
                         'International Tables Vol C Tables 4.2.6.8 and 6.1.1.4'
    'Cl' 'Cl' 0.1484 0.1585
                         'International Tables Vol C Tables 4.2.6.8 and 6.1.1.4'
_computing_data_collection     'CrystalClear (Rigaku/MSC, 2005)'
_computing_cell_refinement     'CrystalClear (Rigaku/MSC, 2005)'
_computing_data_reduction     'CrystalClear (Rigaku/MSC, 2005)'
_computing_structure_solution     'SHELXS97 (Sheldrick, 2008)'
_computing_structure_refinement     'SHELXL97 (Sheldrick, 2008)'
_computing_molecular_graphics     'SHELXTL (Sheldrick, 2008)'
_computing_publication_material     'CrystalStructure (Rigaku/MSC, 2005)'
loop_
    _atom_site_type_symbol
    _atom_site_label
    _atom_site_fract_x
    _atom_site_fract_y
    _atom_site_fract_z
    _atom_site_U_iso_or_equiv
    _atom_site_adp_type
    _atom_site_calc_flag
    _atom_site_refinement_flags
    _atom_site_occupancy
    _atom_site_disorder_assembly
    _atom_site_disorder_group
    Cl Cl1 0.08594(2) -0.07359(5) 0.46621(2) 0.03327(14) Uani d . 1 . .
    O O1 0.37601(6) 0.47214(13) 0.67039(6) 0.0280(3) Uani d . 1 . .
    O O2 0.15042(6) 0.45626(11) 0.76790(6) 0.0224(2) Uani d . 1 . .
    H H2 0.1037 0.4674 0.7520 0.034 Uiso calc R 1 . .
    N N1 0.00317(7) 0.54248(15) 0.68199(8) 0.0262(3) Uani d . 1 . .
    C C1 0.43816(10) 0.55500(19) 0.66354(11) 0.0350(4) Uani d . 1 . .
    H H1A 0.4497 0.6357 0.7040 0.053 Uiso calc R 1 . .
    H H1B 0.4238 0.5914 0.6045 0.053 Uiso calc R 1 . .
    H H1C 0.4828 0.4936 0.6775 0.053 Uiso calc R 1 . .
    C C2 0.38276(8) 0.42853(16) 0.75343(9) 0.0213(3) Uani d . 1 . .
    C C3 0.45183(8) 0.39820(17) 0.81939(9) 0.0234(3) Uani d . 1 . .
    H H3 0.4971 0.4067 0.8088 0.028 Uiso calc R 1 . .
    C C4 0.45519(8) 0.35391(16) 0.90395(9) 0.0220(3) Uani d . 1 . .
    C C5 0.52573(9) 0.32564(17) 0.97478(10) 0.0269(4) Uani d . 1 . .
    H H5 0.5719 0.3335 0.9660 0.032 Uiso calc R 1 . .
    C C6 0.52683(9) 0.28711(18) 1.05574(10) 0.0294(4) Uani d . 1 . .
    H H6 0.5736 0.2686 1.1015 0.035 Uiso calc R 1 . .
    C C7 0.45778(9) 0.27531(17) 1.07038(10) 0.0287(4) Uani d . 1 . .
    H H7 0.4590 0.2499 1.1259 0.034 Uiso calc R 1 . .
    C C8 0.38864(9) 0.30102(17) 1.00330(10) 0.0252(4) Uani d . 1 . .
    H H8 0.3432 0.2918 1.0136 0.030 Uiso calc R 1 . .
    C C9 0.38510(8) 0.34155(16) 0.91827(9) 0.0212(3) Uani d . 1 . .
    C C10 0.31462(8) 0.37265(16) 0.84820(9) 0.0211(3) Uani d . 1 . .
    H H10 0.2688 0.3636 0.8577 0.025 Uiso calc R 1 . .
    C C11 0.31159(8) 0.41579(15) 0.76655(9) 0.0192(3) Uani d . 1 . .
    C C12 0.23748(8) 0.45229(16) 0.69006(9) 0.0191(3) Uani d . 1 . .
    H H12 0.2530 0.5143 0.6507 0.023 Uiso calc R 1 . .
    C C13 0.20123(8) 0.31600(16) 0.63590(9) 0.0190(3) Uani d . 1 . .
    C C14 0.17019(8) 0.20240(17) 0.66875(9) 0.0222(3) Uani d . 1 . .
    H H14 0.1730 0.2070 0.7266 0.027 Uiso calc R 1 . .
    C C15 0.13521(8) 0.08287(17) 0.61745(9) 0.0237(3) Uani d . 1 . .
    H H15 0.1140 0.0087 0.6402 0.028 Uiso calc R 1 . .
    C C16 0.13221(8) 0.07529(17) 0.53164(9) 0.0227(3) Uani d . 1 . .
    C C17 0.16557(9) 0.18162(17) 0.49810(9) 0.0250(4) Uani d . 1 . .
    H H17 0.1655 0.1735 0.4414 0.030 Uiso calc R 1 . .
    C C18 0.19958(8) 0.30198(16) 0.55077(9) 0.0225(3) Uani d . 1 . .
    H H18 0.2217 0.3748 0.5282 0.027 Uiso calc R 1 . .
    C C19 0.17914(8) 0.54677(16) 0.71574(9) 0.0205(3) Uani d . 1 . .
    C C20 0.21941(8) 0.68257(16) 0.76984(9) 0.0208(3) Uani d . 1 . .
    C C21 0.26013(8) 0.79135(16) 0.73961(9) 0.0209(3) Uani d . 1 . .
    C C22 0.26584(8) 0.79312(16) 0.65518(9) 0.0214(3) Uani d . 1 . .
    H H22 0.2414 0.7199 0.6149 0.026 Uiso calc R 1 . .
    C C23 0.30608(8) 0.89908(17) 0.63137(10) 0.0247(4) Uani d . 1 . .
    H H23 0.3079 0.8969 0.5754 0.030 Uiso calc R 1 . .
    C C24 0.34450(9) 1.01083(17) 0.69010(11) 0.0281(4) Uani d . 1 . .
    H H24 0.3725 1.0813 0.6738 0.034 Uiso calc R 1 . .
    C C25 0.34029(8) 1.01492(18) 0.77106(10) 0.0271(4) Uani d . 1 . .
    H H25 0.3658 1.0891 0.8100 0.033 Uiso calc R 1 . .
    C C26 0.29797(8) 0.90910(17) 0.79797(9) 0.0218(3) Uani d . 1 . .
    C C27 0.29246(9) 0.92087(17) 0.88158(10) 0.0278(4) Uani d . 1 . .
    H H27 0.3165 0.9979 0.9189 0.033 Uiso calc R 1 . .
    C C28 0.25203(9) 0.81963(18) 0.90722(10) 0.0293(4) Uani d . 1 . .
    H H28 0.2475 0.8289 0.9617 0.035 Uiso calc R 1 . .
    C C29 0.21699(9) 0.70118(17) 0.85237(9) 0.0249(4) Uani d . 1 . .
    H H29 0.1910 0.6321 0.8725 0.030 Uiso calc R 1 . .
    C C30 0.11066(8) 0.59297(17) 0.63159(9) 0.0227(3) Uani d . 1 . .
    H H30A 0.1286 0.6659 0.6006 0.027 Uiso calc R 1 . .
    H H30B 0.0936 0.5085 0.5933 0.027 Uiso calc R 1 . .
    C C31 0.04188(9) 0.65525(17) 0.64869(10) 0.0265(4) Uani d . 1 . .
    H H31A 0.0593 0.7339 0.6914 0.032 Uiso calc R 1 . .
    H H31B 0.0053 0.6959 0.5944 0.032 Uiso calc R 1 . .
    C C32 -0.04747(10) 0.6089(2) 0.72092(11) 0.0421(5) Uani d . 1 . .
    H H32A -0.0868 0.6645 0.6769 0.063 Uiso calc R 1 . .
    H H32B -0.0180 0.6725 0.7682 0.063 Uiso calc R 1 . .
    H H32C -0.0710 0.5336 0.7433 0.063 Uiso calc R 1 . .
    C C33 -0.04136(10) 0.44129(19) 0.61219(11) 0.0365(4) Uani d . 1 . .
    H H33A -0.0670 0.3714 0.6355 0.055 Uiso calc R 1 . .
    H H33B -0.0073 0.3910 0.5900 0.055 Uiso calc R 1 . .
    H H33C -0.0789 0.4951 0.5653 0.055 Uiso calc R 1 . .
loop_
    _atom_site_aniso_label
    _atom_site_aniso_U_11
    _atom_site_aniso_U_22
    _atom_site_aniso_U_33
    _atom_site_aniso_U_12
    _atom_site_aniso_U_13
    _atom_site_aniso_U_23
    Cl1 0.0334(2) 0.0323(3) 0.0330(2) -0.00749(18) 0.01111(19) -0.01273(17)
    O1 0.0230(6) 0.0368(7) 0.0278(6) -0.0038(5) 0.0136(5) 0.0018(5)
    O2 0.0187(5) 0.0247(6) 0.0265(5) 0.0016(5) 0.0115(5) 0.0046(4)
    N1 0.0195(7) 0.0352(8) 0.0249(7) 0.0038(6) 0.0096(6) 0.0013(6)
    C1 0.0330(10) 0.0371(11) 0.0395(9) -0.0092(8) 0.0187(8) 0.0022(8)
    C2 0.0217(8) 0.0184(9) 0.0253(8) -0.0019(6) 0.0105(7) -0.0033(6)
    C3 0.0173(8) 0.0223(9) 0.0327(8) -0.0017(6) 0.0119(7) -0.0057(7)
    C4 0.0217(8) 0.0162(8) 0.0275(8) 0.0002(6) 0.0085(7) -0.0060(6)
    C5 0.0209(8) 0.0237(9) 0.0357(9) 0.0008(7) 0.0101(7) -0.0085(7)
    C6 0.0241(9) 0.0263(10) 0.0287(8) 0.0061(7) -0.0006(7) -0.0041(7)
    C7 0.0333(9) 0.0247(9) 0.0253(8) 0.0036(7) 0.0077(7) 0.0000(7)
    C8 0.0251(8) 0.0233(9) 0.0281(8) -0.0012(7) 0.0109(7) -0.0013(7)
    C9 0.0215(8) 0.0157(8) 0.0254(8) -0.0008(6) 0.0076(7) -0.0036(6)
    C10 0.0187(8) 0.0185(8) 0.0266(8) -0.0007(6) 0.0092(7) -0.0013(6)
    C11 0.0185(8) 0.0147(8) 0.0248(7) -0.0008(6) 0.0086(6) -0.0036(6)
    C12 0.0183(8) 0.0189(8) 0.0219(7) -0.0003(6) 0.0094(6) 0.0019(6)
    C13 0.0142(7) 0.0201(8) 0.0217(7) 0.0034(6) 0.0057(6) 0.0015(6)
    C14 0.0213(8) 0.0248(9) 0.0213(7) 0.0007(6) 0.0090(6) -0.0001(6)
    C15 0.0218(8) 0.0218(9) 0.0299(8) -0.0020(6) 0.0127(7) 0.0004(6)
    C16 0.0167(8) 0.0240(9) 0.0238(7) 0.0025(6) 0.0034(6) -0.0049(6)
    C17 0.0265(9) 0.0279(9) 0.0195(7) 0.0046(7) 0.0072(7) 0.0009(6)
    C18 0.0225(8) 0.0213(9) 0.0251(8) 0.0030(6) 0.0104(7) 0.0043(6)
    C19 0.0214(8) 0.0196(8) 0.0231(7) 0.0004(6) 0.0111(6) 0.0028(6)
    C20 0.0187(8) 0.0212(9) 0.0220(7) 0.0065(6) 0.0071(6) 0.0023(6)
    C21 0.0186(8) 0.0187(8) 0.0243(7) 0.0052(6) 0.0069(6) 0.0016(6)
    C22 0.0217(8) 0.0187(9) 0.0240(7) 0.0034(6) 0.0088(6) 0.0002(6)
    C23 0.0230(8) 0.0249(9) 0.0282(8) 0.0027(7) 0.0118(7) 0.0024(7)
    C24 0.0242(9) 0.0211(9) 0.0423(9) -0.0001(7) 0.0163(7) 0.0043(7)
    C25 0.0210(8) 0.0211(9) 0.0350(9) 0.0009(7) 0.0056(7) -0.0028(7)
    C26 0.0177(8) 0.0197(9) 0.0248(7) 0.0056(6) 0.0044(6) 0.0010(6)
    C27 0.0298(9) 0.0235(9) 0.0263(8) 0.0047(7) 0.0062(7) -0.0050(7)
    C28 0.0363(10) 0.0305(10) 0.0214(8) 0.0076(7) 0.0111(7) -0.0020(7)
    C29 0.0284(9) 0.0239(9) 0.0262(8) 0.0035(7) 0.0146(7) 0.0021(7)
    C30 0.0215(8) 0.0231(9) 0.0243(7) 0.0002(6) 0.0097(7) 0.0034(6)
    C31 0.0235(8) 0.0235(9) 0.0292(8) 0.0051(7) 0.0061(7) -0.0004(7)
    C32 0.0301(10) 0.0687(14) 0.0294(9) 0.0167(9) 0.0133(8) 0.0060(9)
    C33 0.0287(9) 0.0394(11) 0.0402(10) -0.0052(8) 0.0116(8) -0.0022(8)
_geom_special_details
;
All esds (except the esd in the dihedral angle between two l.s. planes) are
estimated using the full covariance matrix. The cell esds are taken into
account individually in the estimation of esds in distances, angles and
torsion angles; correlations between esds in cell parameters are only used
when they are defined by crystal symmetry. An approximate (isotropic)
treatment of cell esds is used for estimating esds involving l.s. planes.
;
loop_
    _geom_bond_atom_site_label_1
    _geom_bond_atom_site_label_2
    _geom_bond_site_symmetry_2
    _geom_bond_distance
    _geom_bond_publ_flag
    Cl1 C16 . 1.7469(15) ?
    O1 C2 . 1.3761(17) ?
    O1 C1 . 1.4268(18) ?
    O2 C19 . 1.4299(17) ?
    O2 H2 . 0.8200 ?
    N1 C32 . 1.4576(19) ?
    N1 C33 . 1.463(2) ?
    N1 C31 . 1.476(2) ?
    C1 H1A . 0.9600 ?
    C1 H1B . 0.9600 ?
    C1 H1C . 0.9600 ?
    C2 C3 . 1.367(2) ?
    C2 C11 . 1.431(2) ?
    C3 C4 . 1.421(2) ?
    C3 H3 . 0.9300 ?
    C4 C5 . 1.417(2) ?
    C4 C9 . 1.421(2) ?
    C5 C6 . 1.364(2) ?
    C5 H5 . 0.9300 ?
    C6 C7 . 1.404(2) ?
    C6 H6 . 0.9300 ?
    C7 C8 . 1.368(2) ?
    C7 H7 . 0.9300 ?
    C8 C9 . 1.418(2) ?
    C8 H8 . 0.9300 ?
    C9 C10 . 1.415(2) ?
    C10 C11 . 1.374(2) ?
    C10 H10 . 0.9300 ?
    C11 C12 . 1.517(2) ?
    C12 C13 . 1.532(2) ?
    C12 C19 . 1.567(2) ?
    C12 H12 . 0.9800 ?
    C13 C18 . 1.3881(19) ?
    C13 C14 . 1.392(2) ?
    C14 C15 . 1.383(2) ?
    C14 H14 . 0.9300 ?
    C15 C16 . 1.386(2) ?
    C15 H15 . 0.9300 ?
    C16 C17 . 1.375(2) ?
    C17 C18 . 1.395(2) ?
    C17 H17 . 0.9300 ?
    C18 H18 . 0.9300 ?
    C19 C20 . 1.546(2) ?
    C19 C30 . 1.548(2) ?
    C20 C29 . 1.379(2) ?
    C20 C21 . 1.447(2) ?
    C21 C22 . 1.4256(19) ?
    C21 C26 . 1.437(2) ?
    C22 C23 . 1.369(2) ?
    C22 H22 . 0.9300 ?
    C23 C24 . 1.402(2) ?
    C23 H23 . 0.9300 ?
    C24 C25 . 1.357(2) ?
    C24 H24 . 0.9300 ?
    C25 C26 . 1.420(2) ?
    C25 H25 . 0.9300 ?
    C26 C27 . 1.415(2) ?
    C27 C28 . 1.357(2) ?
    C27 H27 . 0.9300 ?
    C28 C29 . 1.402(2) ?
    C28 H28 . 0.9300 ?
    C29 H29 . 0.9300 ?
    C30 C31 . 1.526(2) ?
    C30 H30A . 0.9700 ?
    C30 H30B . 0.9700 ?
    C31 H31A . 0.9700 ?
    C31 H31B . 0.9700 ?
    C32 H32A . 0.9600 ?
    C32 H32B . 0.9600 ?
    C32 H32C . 0.9600 ?
    C33 H33A . 0.9600 ?
    C33 H33B . 0.9600 ?
    C33 H33C . 0.9600 ?
loop_
    _geom_angle_atom_site_label_1
    _geom_angle_atom_site_label_2
    _geom_angle_atom_site_label_3
    _geom_angle_site_symmetry_1
    _geom_angle_site_symmetry_3
    _geom_angle
    _geom_angle_publ_flag
    C2 O1 C1 . . 117.08(12) ?
    C19 O2 H2 . . 109.5 ?
    C32 N1 C33 . . 109.34(13) ?
    C32 N1 C31 . . 111.10(14) ?
    C33 N1 C31 . . 111.54(12) ?
    O1 C1 H1A . . 109.5 ?
    O1 C1 H1B . . 109.5 ?
    H1A C1 H1B . . 109.5 ?
    O1 C1 H1C . . 109.5 ?
    H1A C1 H1C . . 109.5 ?
    H1B C1 H1C . . 109.5 ?
    C3 C2 O1 . . 123.29(13) ?
    C3 C2 C11 . . 121.53(13) ?
    O1 C2 C11 . . 115.18(12) ?
    C2 C3 C4 . . 120.75(13) ?
    C2 C3 H3 . . 119.6 ?
    C4 C3 H3 . . 119.6 ?
    C5 C4 C9 . . 119.03(13) ?
    C5 C4 C3 . . 122.48(14) ?
    C9 C4 C3 . . 118.46(13) ?
    C6 C5 C4 . . 120.84(14) ?
    C6 C5 H5 . . 119.6 ?
    C4 C5 H5 . . 119.6 ?
    C5 C6 C7 . . 120.38(14) ?
    C5 C6 H6 . . 119.8 ?
    C7 C6 H6 . . 119.8 ?
    C8 C7 C6 . . 120.28(15) ?
    C8 C7 H7 . . 119.9 ?
    C6 C7 H7 . . 119.9 ?
    C7 C8 C9 . . 121.03(15) ?
    C7 C8 H8 . . 119.5 ?
    C9 C8 H8 . . 119.5 ?
    C10 C9 C8 . . 122.33(14) ?
    C10 C9 C4 . . 119.22(13) ?
    C8 C9 C4 . . 118.43(13) ?
    C11 C10 C9 . . 122.17(14) ?
    C11 C10 H10 . . 118.9 ?
    C9 C10 H10 . . 118.9 ?
    C10 C11 C2 . . 117.87(13) ?
    C10 C11 C12 . . 123.90(13) ?
    C2 C11 C12 . . 118.22(12) ?
    C11 C12 C13 . . 111.65(12) ?
    C11 C12 C19 . . 114.39(12) ?
    C13 C12 C19 . . 113.64(11) ?
    C11 C12 H12 . . 105.4 ?
    C13 C12 H12 . . 105.4 ?
    C19 C12 H12 . . 105.4 ?
    C18 C13 C14 . . 117.61(14) ?
    C18 C13 C12 . . 119.65(13) ?
    C14 C13 C12 . . 122.73(12) ?
    C15 C14 C13 . . 121.66(13) ?
    C15 C14 H14 . . 119.2 ?
    C13 C14 H14 . . 119.2 ?
    C14 C15 C16 . . 119.00(14) ?
    C14 C15 H15 . . 120.5 ?
    C16 C15 H15 . . 120.5 ?
    C17 C16 C15 . . 121.13(14) ?
    C17 C16 Cl1 . . 119.99(11) ?
    C15 C16 Cl1 . . 118.87(12) ?
    C16 C17 C18 . . 118.69(13) ?
    C16 C17 H17 . . 120.7 ?
    C18 C17 H17 . . 120.7 ?
    C13 C18 C17 . . 121.78(14) ?
    C13 C18 H18 . . 119.1 ?
    C17 C18 H18 . . 119.1 ?
    O2 C19 C20 . . 109.47(11) ?
    O2 C19 C30 . . 108.55(12) ?
    C20 C19 C30 . . 110.76(12) ?
    O2 C19 C12 . . 107.27(11) ?
    C20 C19 C12 . . 110.87(12) ?
    C30 C19 C12 . . 109.82(11) ?
    C29 C20 C21 . . 117.70(14) ?
    C29 C20 C19 . . 118.17(13) ?
    C21 C20 C19 . . 124.12(12) ?
    C22 C21 C26 . . 116.03(13) ?
    C22 C21 C20 . . 125.40(13) ?
    C26 C21 C20 . . 118.56(13) ?
    C23 C22 C21 . . 122.18(14) ?
    C23 C22 H22 . . 118.9 ?
    C21 C22 H22 . . 118.9 ?
    C22 C23 C24 . . 120.99(14) ?
    C22 C23 H23 . . 119.5 ?
    C24 C23 H23 . . 119.5 ?
    C25 C24 C23 . . 119.16(15) ?
    C25 C24 H24 . . 120.4 ?
    C23 C24 H24 . . 120.4 ?
    C24 C25 C26 . . 121.81(15) ?
    C24 C25 H25 . . 119.1 ?
    C26 C25 H25 . . 119.1 ?
    C27 C26 C25 . . 119.96(14) ?
    C27 C26 C21 . . 120.26(14) ?
    C25 C26 C21 . . 119.78(13) ?
    C28 C27 C26 . . 119.90(15) ?
    C28 C27 H27 . . 120.0 ?
    C26 C27 H27 . . 120.0 ?
    C27 C28 C29 . . 120.60(14) ?
    C27 C28 H28 . . 119.7 ?
    C29 C28 H28 . . 119.7 ?
    C20 C29 C28 . . 122.92(14) ?
    C20 C29 H29 . . 118.5 ?
    C28 C29 H29 . . 118.5 ?
    C31 C30 C19 . . 114.37(12) ?
    C31 C30 H30A . . 108.7 ?
    C19 C30 H30A . . 108.7 ?
    C31 C30 H30B . . 108.7 ?
    C19 C30 H30B . . 108.7 ?
    H30A C30 H30B . . 107.6 ?
    N1 C31 C30 . . 111.82(13) ?
    N1 C31 H31A . . 109.3 ?
    C30 C31 H31A . . 109.3 ?
    N1 C31 H31B . . 109.3 ?
    C30 C31 H31B . . 109.3 ?
    H31A C31 H31B . . 107.9 ?
    N1 C32 H32A . . 109.5 ?
    N1 C32 H32B . . 109.5 ?
    H32A C32 H32B . . 109.5 ?
    N1 C32 H32C . . 109.5 ?
    H32A C32 H32C . . 109.5 ?
    H32B C32 H32C . . 109.5 ?
    N1 C33 H33A . . 109.5 ?
    N1 C33 H33B . . 109.5 ?
    H33A C33 H33B . . 109.5 ?
    N1 C33 H33C . . 109.5 ?
    H33A C33 H33C . . 109.5 ?
    H33B C33 H33C . . 109.5 ?
loop_
    _geom_torsion_atom_site_label_1
    _geom_torsion_atom_site_label_2
    _geom_torsion_atom_site_label_3
    _geom_torsion_atom_site_label_4
    _geom_torsion_site_symmetry_1
    _geom_torsion_site_symmetry_2
    _geom_torsion_site_symmetry_3
    _geom_torsion_site_symmetry_4
    _geom_torsion
    _geom_torsion_publ_flag
    C1 O1 C2 C3 . . . . -31.0(2) ?
    C1 O1 C2 C11 . . . . 149.34(14) ?
    O1 C2 C3 C4 . . . . 179.86(13) ?
    C11 C2 C3 C4 . . . . -0.5(2) ?
    C2 C3 C4 C5 . . . . -178.10(14) ?
    C2 C3 C4 C9 . . . . 0.1(2) ?
    C9 C4 C5 C6 . . . . 0.0(2) ?
    C3 C4 C5 C6 . . . . 178.22(15) ?
    C4 C5 C6 C7 . . . . -0.2(2) ?
    C5 C6 C7 C8 . . . . 0.6(2) ?
    C6 C7 C8 C9 . . . . -0.7(2) ?
    C7 C8 C9 C10 . . . . -178.28(15) ?
    C7 C8 C9 C4 . . . . 0.5(2) ?
    C5 C4 C9 C10 . . . . 178.70(14) ?
    C3 C4 C9 C10 . . . . 0.4(2) ?
    C5 C4 C9 C8 . . . . -0.1(2) ?
    C3 C4 C9 C8 . . . . -178.39(14) ?
    C8 C9 C10 C11 . . . . 178.18(14) ?
    C4 C9 C10 C11 . . . . -0.6(2) ?
    C9 C10 C11 C2 . . . . 0.2(2) ?
    C9 C10 C11 C12 . . . . -179.08(13) ?
    C3 C2 C11 C10 . . . . 0.4(2) ?
    O1 C2 C11 C10 . . . . -179.99(13) ?
    C3 C2 C11 C12 . . . . 179.68(13) ?
    O1 C2 C11 C12 . . . . -0.69(19) ?
    C10 C11 C12 C13 . . . . -87.94(17) ?
    C2 C11 C12 C13 . . . . 92.80(15) ?
    C10 C11 C12 C19 . . . . 42.9(2) ?
    C2 C11 C12 C19 . . . . -136.39(13) ?
    C11 C12 C13 C18 . . . . -111.46(15) ?
    C19 C12 C13 C18 . . . . 117.34(14) ?
    C11 C12 C13 C14 . . . . 67.65(17) ?
    C19 C12 C13 C14 . . . . -63.55(18) ?
    C18 C13 C14 C15 . . . . -3.3(2) ?
    C12 C13 C14 C15 . . . . 177.58(13) ?
    C13 C14 C15 C16 . . . . 1.0(2) ?
    C14 C15 C16 C17 . . . . 2.2(2) ?
    C14 C15 C16 Cl1 . . . . -178.46(11) ?
    C15 C16 C17 C18 . . . . -3.1(2) ?
    Cl1 C16 C17 C18 . . . . 177.63(11) ?
    C14 C13 C18 C17 . . . . 2.4(2) ?
    C12 C13 C18 C17 . . . . -178.43(13) ?
    C16 C17 C18 C13 . . . . 0.7(2) ?
    C11 C12 C19 O2 . . . . -69.07(15) ?
    C13 C12 C19 O2 . . . . 60.76(15) ?
    C11 C12 C19 C20 . . . . 50.41(16) ?
    C13 C12 C19 C20 . . . . -179.75(11) ?
    C11 C12 C19 C30 . . . . 173.14(12) ?
    C13 C12 C19 C30 . . . . -57.03(15) ?
    O2 C19 C20 C29 . . . . -4.46(18) ?
    C30 C19 C20 C29 . . . . 115.19(14) ?
    C12 C19 C20 C29 . . . . -122.62(14) ?
    O2 C19 C20 C21 . . . . 175.08(12) ?
    C30 C19 C20 C21 . . . . -65.26(17) ?
    C12 C19 C20 C21 . . . . 56.92(17) ?
    C29 C20 C21 C22 . . . . -177.28(14) ?
    C19 C20 C21 C22 . . . . 3.2(2) ?
    C29 C20 C21 C26 . . . . 2.2(2) ?
    C19 C20 C21 C26 . . . . -177.31(12) ?
    C26 C21 C22 C23 . . . . 1.1(2) ?
    C20 C21 C22 C23 . . . . -179.36(14) ?
    C21 C22 C23 C24 . . . . 0.7(2) ?
    C22 C23 C24 C25 . . . . -1.3(2) ?
    C23 C24 C25 C26 . . . . 0.0(2) ?
    C24 C25 C26 C27 . . . . -177.40(14) ?
    C24 C25 C26 C21 . . . . 1.9(2) ?
    C22 C21 C26 C27 . . . . 176.94(13) ?
    C20 C21 C26 C27 . . . . -2.6(2) ?
    C22 C21 C26 C25 . . . . -2.3(2) ?
    C20 C21 C26 C25 . . . . 178.11(13) ?
    C25 C26 C27 C28 . . . . -179.97(14) ?
    C21 C26 C27 C28 . . . . 0.8(2) ?
    C26 C27 C28 C29 . . . . 1.5(2) ?
    C21 C20 C29 C28 . . . . -0.1(2) ?
    C19 C20 C29 C28 . . . . 179.50(13) ?
    C27 C28 C29 C20 . . . . -1.9(2) ?
    O2 C19 C30 C31 . . . . 49.88(17) ?
    C20 C19 C30 C31 . . . . -70.33(16) ?
    C12 C19 C30 C31 . . . . 166.88(13) ?
    C32 N1 C31 C30 . . . . 164.04(13) ?
    C33 N1 C31 C30 . . . . -73.70(16) ?
    C19 C30 C31 N1 . . . . -68.12(17) ?
loop_
    _geom_hbond_atom_site_label_D
    _geom_hbond_atom_site_label_H
    _geom_hbond_atom_site_label_A
    _geom_hbond_site_symmetry_A
    _geom_hbond_distance_DH
    _geom_hbond_distance_HA
    _geom_hbond_distance_DA
    _geom_hbond_angle_DHA
    O2 H2 N1 . 0.82 1.93 2.6995(17) 157
data_global
_journal_date_recd_electronic     2010-04-28
_journal_date_accepted     2010-05-20
_journal_name_full     'Acta Crystallographica, Section E'
_journal_year     2010
_journal_volume     66
_journal_issue      7
_journal_page_first     o1571
_journal_page_last     o1571
_journal_paper_category     QO
_journal_coeditor_code     HB5430
_publ_contact_author_name     'Junhai Xiao'
_publ_contact_author_address
;
Beijing Institute of Pharmacology and Toxicology, Beijing, 100850,
People's Republic of China
;
_publ_contact_author_email     'xiaojunhai@139.com'
_publ_contact_author_fax     '+86 10 66931642'
_publ_contact_author_phone     '+86 10 66930604'
_publ_section_title
;\
(1<i>R</i>*,2<i>R</i>*)-1-(4-Chlorophenyl)-4-dimethylamino-1-(3-methoxy-2-\
naphthyl)-2-(1-naphthyl)butan-2-ol
;
loop_
    _publ_author_name
    _publ_author_footnote
    _publ_author_address
    'Liu, Ping' .
;
Department of Medicinal Chemistry, School of Pharmacy, Jilin University,
Changchun 130021, People's Republic of China
;
    'Xiao, Junhai' .
;
Beijing Institute of Pharmacology and Toxicology, Beijing 100850
People's Republic of China
;
    'Zhong, Wu' .
;
Beijing Institute of Pharmacology and Toxicology, Beijing 100850
People's Republic of China
;
    'Li, Song' .
;
Beijing Institute of Pharmacology and Toxicology, Beijing 100850
People's Republic of China
;
    'Yang, Xiaohong' .
;
Department of Medicinal Chemistry, School of Pharmacy, Jilin University,
Changchun 130021, People's Republic of China
;
