# Supplementary material for: (1R*,2R*)-1-(4-Chloro­phen­yl)-4-dimethyl­amino-1-(3-meth­oxy-2-naphth­yl)-2-(1-naphth­yl)butan-2-ol
Source: Acta Crystallogr Sect E Struct Rep Online. 2010 Jun 5;66(Pt 7):o1571. doi: 10.1107/S160053681001891X (PMC3006773; doi:10.1107/S160053681001891X)
Supplement: Supplementary file 2 [file e-66-o1571-Isup2.hkl]

# 
# h,k,l, Fc-squared, Fo-squared, sigma(Fo-squared) and status flag 
# 
data_I
_shelx_title ' M100110E1 in P2(1)/c' 
_shelx_refln_list_code          4 
_shelx_F_calc_maximum      198.66 
_exptl_crystal_F_000      1080.00 
_reflns_d_resolution_high  0.8403 
 
loop_ 
 _symmetry_equiv_pos_as_xyz 
 'x, y, z' 
 '-x, y+1/2, -z+1/2' 
 '-x, -y, -z' 
 'x, -y-1/2, z-1/2' 
 
_cell_length_a    18.7115 
_cell_length_b     9.1346 
_cell_length_c    16.3689 
_cell_angle_alpha  90.000 
_cell_angle_beta  111.991 
_cell_angle_gamma  90.000 
 
_shelx_F_squared_multiplier     1.000 
 
loop_ 
 _refln_index_h 
 _refln_index_k 
 _refln_index_l 
 _refln_F_squared_calc 
 _refln_F_squared_meas 
 _refln_F_squared_sigma 
 _refln_observed_status 
   2   0   0     4465.51     4308.75     19.88 o 
   3   0   0      610.41      547.10      7.76 o 
   4   0   0        4.49       10.41      2.58 o 
   5   0   0      356.41      314.25      6.88 o 
   6   0   0      137.07      173.00      4.84 o 
   7   0   0       20.84       19.92      4.60 o 
   8   0   0      287.08      261.24      8.71 o 
   9   0   0        9.38       18.60      5.19 o 
  10   0   0       86.39       65.54      7.51 o 
  11   0   0     1194.40     1109.51     38.56 o 
  12   0   0     1106.34     1060.66     27.08 o 
  13   0   0     4239.76     4154.95     81.74 o 
  14   0   0      791.25      748.73     31.62 o 
  15   0   0        1.81        2.98      4.70 o 
  16   0   0       17.18       13.12      6.57 o 
  17   0   0      622.25      644.09     25.94 o 
  18   0   0       35.12       36.32     12.59 o 
  19   0   0       18.03       13.99      8.94 o 
  20   0   0      179.07      125.83     95.45 o 
   1   1   0       13.35       13.16      1.08 o 
   2   1   0      932.16      911.45      9.92 o 
   3   1   0     7651.63     7485.46    256.81 o 
   4   1   0    12174.52    11481.49     68.74 o 
   5   1   0    21583.33    20562.74    102.64 o 
   6   1   0     1475.90     1465.07     14.83 o 
   7   1   0     2959.17     3177.50     22.82 o 
   8   1   0      701.26      673.96     11.32 o 
   9   1   0        6.73       18.21      3.51 o 
  10   1   0       65.56       60.30      4.57 o 
  11   1   0       21.95       24.73      5.96 o 
  12   1   0      154.92      129.34      7.16 o 
  13   1   0      350.02      348.04      8.35 o 
  14   1   0      304.49      317.97     11.24 o 
  15   1   0     1404.78     1460.90     33.96 o 
  16   1   0      698.37      708.96     19.44 o 
  17   1   0       77.31       74.77     21.52 o 
  18   1   0      153.38      159.90     11.57 o 
  19   1   0        4.21       12.42      7.74 o 
  20   1   0       12.31        7.67      5.05 o 
   0   2   0     5412.52     4834.50     58.96 o 
   1   2   0     4650.56     4444.62     45.74 o 
   2   2   0     1978.97     1907.58     15.82 o 
   3   2   0    14351.80    13663.90     93.33 o 
   4   2   0    18407.71    17624.19    184.32 o 
   5   2   0     4475.92     4551.87     38.73 o 
   6   2   0      834.71      923.68     24.88 o 
   7   2   0      212.86      200.47      4.91 o 
   8   2   0       79.13       79.29      3.59 o 
   9   2   0      487.76      486.34     12.11 o 
  10   2   0       19.97       21.65      4.56 o 
  11   2   0       16.34       21.86      4.78 o 
  12   2   0      398.12      399.68      9.89 o 
  13   2   0      394.84      365.21     14.06 o 
  14   2   0      885.59      855.70     20.18 o 
  15   2   0      723.94      767.90     19.36 o 
  16   2   0      205.10      173.97      9.72 o 
  17   2   0        5.83        8.38      4.75 o 
  18   2   0       24.74       29.23     12.01 o 
  19   2   0      769.27      741.38     28.57 o 
  20   2   0       64.85       45.52     19.48 o 
   1   3   0      403.78      424.23      6.33 o 
   2   3   0     3031.70     3071.60     16.73 o 
   3   3   0     1612.03     1626.51     19.41 o 
   4   3   0     1672.83     1723.21     12.79 o 
   5   3   0      564.50      518.04      8.72 o 
   6   3   0       27.36       32.06      2.71 o 
   7   3   0      955.69     1065.18     48.34 o 
   8   3   0       72.45       61.49      4.20 o 
   9   3   0    11152.29    11887.27    203.72 o 
  10   3   0      933.56     1008.93     17.01 o 
  11   3   0      263.27      262.11      9.88 o 
  12   3   0     2356.81     2409.80     36.35 o 
  13   3   0      482.39      482.78     11.37 o 
  14   3   0      683.79      694.39     18.88 o 
  15   3   0      331.69      362.00     13.87 o 
  16   3   0      429.28      417.19     14.01 o 
  17   3   0       35.20       34.44     10.99 o 
  18   3   0      155.16      153.23     14.71 o 
  19   3   0      101.55       85.62     19.97 o 
   0   4   0      460.63      444.54     11.91 o 
   1   4   0      283.05      237.01      6.35 o 
   2   4   0      291.47      259.14      6.51 o 
   3   4   0      183.55      191.04      5.10 o 
   4   4   0        3.76        1.94      1.89 o 
   5   4   0     2655.04     2728.73     45.67 o 
   6   4   0      369.20      361.54     10.39 o 
   7   4   0      825.00      983.99     26.13 o 
   8   4   0     1486.32     1505.25     27.79 o 
   9   4   0        0.04        1.93      1.98 o 
  10   4   0      881.25      895.36     16.69 o 
  11   4   0      601.17      636.94     15.94 o 
  12   4   0     1321.09     1309.67     32.90 o 
  13   4   0      240.68      225.13      7.40 o 
  14   4   0      163.09      174.04     13.61 o 
  15   4   0      339.46      322.95      9.19 o 
  16   4   0       83.73      102.62     14.11 o 
  17   4   0       60.43       36.42     10.16 o 
  18   4   0       99.87       89.57     26.56 o 
  19   4   0        0.24        6.06      4.19 o 
   1   5   0       10.04       10.99      3.36 o 
   2   5   0      143.82      136.17      6.85 o 
   3   5   0      246.34      272.61     10.73 o 
   4   5   0      354.15      324.63     11.07 o 
   5   5   0     1323.57     1251.11     23.96 o 
   6   5   0       35.68       37.86      4.55 o 
   7   5   0      262.91      264.42      7.98 o 
   8   5   0       43.10       51.44      7.37 o 
   9   5   0     3407.44     3582.82     49.06 o 
  10   5   0      500.72      488.01      9.43 o 
  11   5   0        4.77        6.12      2.29 o 
  12   5   0      717.24      757.09     18.10 o 
  13   5   0      247.46      276.02      8.25 o 
  14   5   0      208.09      196.59      7.95 o 
  15   5   0        1.41        2.79      2.09 o 
  16   5   0       32.80       40.08     15.77 o 
  17   5   0        0.89        5.82      7.24 o 
  18   5   0        0.57        6.32      4.53 o 
   0   6   0      578.04      529.11     42.63 o 
   1   6   0      806.75      797.02     30.12 o 
   2   6   0      333.52      315.31     11.14 o 
   3   6   0       48.47       64.42     13.83 o 
   4   6   0      536.88      505.26     13.79 o 
   5   6   0     4886.44     5249.85     61.60 o 
   6   6   0      747.18      702.15     18.17 o 
   7   6   0     1311.86     1370.40     32.36 o 
   8   6   0      296.13      288.93     10.95 o 
   9   6   0       37.99       51.88      5.95 o 
  10   6   0      685.66      660.05     15.51 o 
  11   6   0        1.35        4.21      2.13 o 
  12   6   0       21.82       26.68      7.76 o 
  13   6   0      529.09      505.49     17.37 o 
  14   6   0       61.86       68.41     14.57 o 
  15   6   0      370.07      338.25     18.93 o 
  16   6   0      253.56      200.29     19.58 o 
  17   6   0        0.87        7.57      5.78 o 
   1   7   0      498.35      517.19     26.81 o 
   2   7   0        0.17        2.00      2.57 o 
   3   7   0       17.69       14.17      4.21 o 
   4   7   0       11.87       13.02      4.94 o 
   5   7   0     2778.63     2616.80     82.84 o 
   6   7   0      133.16      128.23      5.94 o 
   7   7   0      374.65      384.69     16.66 o 
   8   7   0       94.30      105.35     19.70 o 
   9   7   0      224.82      231.25     11.22 o 
  10   7   0      141.20      138.17     14.64 o 
  11   7   0       75.97       79.98      9.27 o 
  12   7   0        0.85        2.44      2.82 o 
  13   7   0       10.76        8.31      3.96 o 
  14   7   0      198.77      213.39     21.39 o 
  15   7   0       80.41       94.08     28.09 o 
   0   8   0     6185.55     6236.08    112.08 o 
   1   8   0     1024.61     1019.04     40.24 o 
   2   8   0      376.03      403.38     25.35 o 
   3   8   0     1257.81     1300.44     42.08 o 
   4   8   0        4.53        5.23      6.70 o 
   5   8   0      323.88      316.67     16.82 o 
   6   8   0      385.72      408.64     19.82 o 
   7   8   0       40.67       47.65     12.51 o 
   8   8   0       64.34       54.28     15.06 o 
   9   8   0      293.76      285.40     13.75 o 
  10   8   0      253.12      248.40     10.98 o 
  11   8   0       67.48       67.49     16.82 o 
  12   8   0        6.40       12.81      7.40 o 
  13   8   0      272.18      272.74     16.54 o 
   1   9   0      551.54      573.54     26.27 o 
   2   9   0      168.80      166.27     20.85 o 
   3   9   0        9.78       11.64      8.40 o 
   4   9   0      957.79     1050.39     38.21 o 
   5   9   0      685.60      705.87     33.24 o 
   6   9   0      386.25      365.68     21.84 o 
   7   9   0      293.72      353.58     21.64 o 
   8   9   0      735.92      803.36     29.65 o 
   9   9   0        0.46        3.32      3.13 o 
  10   9   0       29.91       21.35      7.41 o 
  11   9   0       14.13       12.65      6.42 o 
   0  10   0      510.02      525.98     41.85 o 
   1  10   0       77.39       59.63     28.63 o 
   2  10   0      909.19      883.83     38.67 o 
   3  10   0        0.00        2.92      8.27 o 
   4  10   0       10.55       11.72      7.12 o 
   5  10   0      237.77      222.61     20.23 o 
   6  10   0        6.16       11.57     11.12 o 
   7  10   0        5.23       12.19      7.61 o 
   8  10   0       13.28       17.14     13.18 o 
 -20   1   1      266.98      245.45     22.78 o 
 -19   1   1      658.04      708.65     22.96 o 
 -18   1   1        2.13        1.94      3.45 o 
 -17   1   1      632.40      657.11     20.97 o 
 -16   1   1     1024.76     1024.39     23.44 o 
 -15   1   1     1366.27     1412.02     29.29 o 
 -14   1   1     2259.57     2317.27     49.71 o 
 -13   1   1     1019.36     1010.87     21.92 o 
 -12   1   1      930.90      975.09     21.49 o 
 -11   1   1       14.01       20.06      4.73 o 
 -10   1   1      265.93      239.43      8.22 o 
  -9   1   1       54.34       44.33      4.20 o 
  -8   1   1       43.09       42.20      4.48 o 
  -7   1   1      395.30      389.57      7.13 o 
  -6   1   1      388.46      441.92      5.88 o 
  -5   1   1     7275.72     7163.68     88.67 o 
  -4   1   1     2905.64     2725.69     20.52 o 
  -3   1   1    13645.66    12732.43     92.92 o 
  -2   1   1        4.36       14.64      3.13 o 
  -1   1   1     5944.50     5376.84     45.58 o 
   0   1   1     3168.70     3019.96     18.27 o 
   1   1   1     2093.76     2087.07     20.87 o 
   2   1   1     1388.41     1487.39     14.24 o 
   3   1   1      121.71      115.55      3.02 o 
   4   1   1    39466.71    36137.86    260.13 o 
   5   1   1     3696.83     3601.84     39.23 o 
   6   1   1      140.84      195.97      4.22 o 
   7   1   1      939.65      827.77      9.88 o 
   8   1   1      607.36      600.71     10.61 o 
   9   1   1       15.81       17.04      3.74 o 
  10   1   1       84.15       87.02      4.45 o 
  11   1   1      706.87      646.33     21.91 o 
  12   1   1       54.65       43.74      9.73 o 
  13   1   1     1487.46     1476.59     26.10 o 
  14   1   1     2354.09     2392.87     45.15 o 
  15   1   1       32.09       23.33      6.91 o 
  16   1   1        1.81        3.30      3.34 o 
  17   1   1      125.79      117.33      8.69 o 
  18   1   1     1181.63     1205.20     32.79 o 
  19   1   1        0.57        6.04      6.86 o 
  20   1   1       20.79       15.93      9.96 o 
 -20   2   1      246.65      272.42     16.26 o 
 -19   2   1      139.24      152.60     34.81 o 
 -18   2   1       12.26       16.58      4.58 o 
 -17   2   1     1059.19     1111.52     27.07 o 
 -16   2   1      194.73      185.67     11.30 o 
 -15   2   1     1838.01     1932.02     37.51 o 
 -14   2   1      171.73      155.11      7.88 o 
 -13   2   1      414.11      423.76     14.04 o 
 -12   2   1      459.59      435.94     11.05 o 
 -11   2   1       17.22       21.02      5.40 o 
 -10   2   1     1468.22     1489.89     24.38 o 
  -9   2   1      762.82      730.01     13.61 o 
  -8   2   1     4765.64     4806.97     67.37 o 
  -7   2   1     2439.10     2478.81     36.08 o 
  -6   2   1     1135.83     1161.97     12.12 o 
  -5   2   1     7523.27     7504.49     43.77 o 
  -4   2   1       29.85       38.21      2.21 o 
  -3   2   1     9006.73     8601.23    114.29 o 
  -2   2   1    14676.73    13735.29     69.84 o 
  -1   2   1     5754.62     5514.98     29.45 o 
   0   2   1     2805.13     2919.37     16.57 o 
   1   2   1    26809.13    24888.60    127.04 o 
   2   2   1     3879.81     3858.74     32.52 o 
   3   2   1      605.29      590.55      8.76 o 
   4   2   1     2181.68     2136.93     23.43 o 
   5   2   1      256.58      283.52      4.63 o 
   6   2   1     1117.51     1155.45      9.91 o 
   7   2   1      444.48      485.33      9.98 o 
   8   2   1     5913.12     6211.50     62.89 o 
   9   2   1     5432.02     5533.60     98.04 o 
  10   2   1      142.30      146.17      7.72 o 
  11   2   1        5.65        8.37      2.47 o 
  12   2   1      158.34      164.70      5.55 o 
  13   2   1     2595.58     2654.91     40.31 o 
  14   2   1      254.78      244.78     11.48 o 
  15   2   1     1337.81     1430.54     28.19 o 
  16   2   1      490.00      503.80     13.08 o 
  17   2   1       12.21       12.21      4.60 o 
  18   2   1      876.51      863.58     31.95 o 
  19   2   1       56.88       50.48     24.49 o 
 -20   3   1      150.73      144.86     16.32 o 
 -19   3   1      177.13      186.05     17.22 o 
 -18   3   1      172.83      168.06     40.44 o 
 -17   3   1      767.64      825.75     21.17 o 
 -16   3   1      124.91      103.97      9.14 o 
 -15   3   1      278.48      271.36     12.55 o 
 -14   3   1        0.23        3.21      4.06 o 
 -13   3   1     3438.56     3376.99    115.26 o 
 -12   3   1       41.26       39.05      7.82 o 
 -11   3   1       44.22       55.40     11.26 o 
 -10   3   1     2660.73     2882.98     66.18 o 
  -9   3   1       26.87       37.28      5.79 o 
  -8   3   1     4461.33     4907.31     77.81 o 
  -7   3   1      517.64      508.18      9.85 o 
  -6   3   1       13.09       14.53      3.06 o 
  -5   3   1      103.55      104.79      3.13 o 
  -4   3   1      520.07      479.78      9.85 o 
  -3   3   1      376.27      398.49      6.32 o 
  -2   3   1     3525.41     3586.29     31.23 o 
  -1   3   1     6743.94     6823.23     42.87 o 
   0   3   1     8138.45     8045.56     80.49 o 
   1   3   1     8405.81     8274.39     53.34 o 
   2   3   1       88.94       90.18      3.02 o 
   3   3   1       25.70       24.08      3.76 o 
   4   3   1       53.35       39.82      2.41 o 
   5   3   1       43.87       43.10      2.69 o 
   6   3   1     2506.55     2670.78     40.58 o 
   7   3   1     2960.91     3125.99     39.59 o 
   8   3   1     2440.24     2526.82     30.48 o 
   9   3   1     1453.86     1543.91     27.33 o 
  10   3   1     1468.52     1551.97     21.36 o 
  11   3   1     1149.44     1135.86     16.37 o 
  12   3   1      166.23      172.83      6.47 o 
  13   3   1      344.22      331.30      8.83 o 
  14   3   1     1711.88     1866.18     29.86 o 
  15   3   1       36.82       38.20      8.51 o 
  16   3   1        8.09        8.38      4.19 o 
  17   3   1      177.82      201.49     12.88 o 
  18   3   1      432.02      455.19     16.44 o 
  19   3   1        5.51        3.84      3.50 o 
 -19   4   1        0.86        4.95      6.48 o 
 -18   4   1        8.18        9.62      6.78 o 
 -17   4   1      225.25      200.95     11.23 o 
 -16   4   1      514.94      543.53     13.67 o 
 -15   4   1     1057.01     1051.90     22.80 o 
 -14   4   1     2612.58     2654.63     45.58 o 
 -13   4   1      112.39      118.46      5.99 o 
 -12   4   1      846.19      873.32     14.04 o 
 -11   4   1       68.72       74.59      5.12 o 
 -10   4   1     1787.53     1875.61     33.69 o 
  -9   4   1        2.57        6.59      2.63 o 
  -8   4   1      121.11      133.24      5.83 o 
  -7   4   1     1146.09     1121.48     18.92 o 
  -6   4   1       69.83       91.28      4.11 o 
  -5   4   1       44.32       32.00      8.37 o 
  -4   4   1     1758.99     1733.48     24.68 o 
  -3   4   1      986.36      898.06     11.83 o 
  -2   4   1      232.68      227.94      5.28 o 
  -1   4   1      533.11      563.04      9.61 o 
   0   4   1      726.76      735.34     11.05 o 
   1   4   1      231.27      236.81      5.65 o 
   2   4   1      691.95      824.74     10.81 o 
   3   4   1     2259.07     2367.61     25.97 o 
   4   4   1     1084.52     1105.32     18.41 o 
   5   4   1        0.31        2.73      1.71 o 
   6   4   1     2365.58     2386.73     32.15 o 
   7   4   1     1860.21     2090.82     26.10 o 
   8   4   1      244.05      242.84      9.05 o 
   9   4   1     1316.08     1255.78     46.10 o 
  10   4   1     1424.99     1438.99     23.39 o 
  11   4   1     5709.46     6027.85    112.44 o 
  12   4   1     1310.32     1290.42     23.60 o 
  13   4   1     5963.61     6098.30     81.26 o 
  14   4   1     2082.69     2195.25     38.50 o 
  15   4   1     1957.92     1948.07     46.13 o 
  16   4   1       73.61       49.31     12.64 o 
  17   4   1       32.01       30.58      8.71 o 
  18   4   1       22.66       18.78     11.00 o 
 -18   5   1      794.26      810.52     30.44 o 
 -17   5   1      262.39      280.04     17.10 o 
 -16   5   1       22.03       13.58      6.78 o 
 -15   5   1      500.44      489.27     15.36 o 
 -14   5   1      387.50      383.07      9.24 o 
 -13   5   1     1419.99     1483.68     26.03 o 
 -12   5   1      404.94      411.52     12.21 o 
 -11   5   1     1492.35     1468.60     20.91 o 
 -10   5   1      618.10      563.23     13.64 o 
  -9   5   1      105.10      103.04      8.88 o 
  -8   5   1        0.95        3.89      1.66 o 
  -7   5   1       79.05       78.86      8.59 o 
  -6   5   1      235.94      249.30     13.01 o 
  -5   5   1      193.44      164.73      6.60 o 
  -4   5   1      713.08      723.99     16.52 o 
  -3   5   1       38.48       40.36      7.61 o 
  -2   5   1      220.99      206.06      8.82 o 
  -1   5   1     1274.19     1282.17     19.62 o 
   0   5   1       13.38       19.09      4.55 o 
   1   5   1     2310.06     2230.06     50.27 o 
   2   5   1     1479.92     1619.12     52.50 o 
   3   5   1      391.66      357.19     10.78 o 
   4   5   1       11.60        8.91      2.15 o 
   5   5   1      434.59      426.52     10.64 o 
   6   5   1     2259.46     2310.96     39.78 o 
   7   5   1      290.78      243.57      6.37 o 
   8   5   1      457.16      492.22     11.69 o 
   9   5   1     1195.04     1196.96     27.45 o 
  10   5   1        7.69        6.29      2.09 o 
  11   5   1     1317.46     1277.85     23.74 o 
  12   5   1     1239.91     1295.99     23.33 o 
  13   5   1     1425.94     1411.19     31.54 o 
  14   5   1       76.54      105.12      9.70 o 
  15   5   1      135.64      121.95     23.28 o 
  16   5   1      979.72      951.29     34.08 o 
  17   5   1      806.18      764.18     30.01 o 
 -17   6   1      716.97      695.30     24.12 o 
 -16   6   1      126.12      116.74     34.53 o 
 -15   6   1       72.59       79.91     19.53 o 
 -14   6   1        0.02        1.95      4.86 o 
 -13   6   1      207.27      219.95     11.30 o 
 -12   6   1       65.19       71.38     16.27 o 
 -11   6   1      679.32      709.11     16.39 o 
 -10   6   1      138.69      137.63      9.60 o 
  -9   6   1      787.27      816.70     15.53 o 
  -8   6   1     5002.37     5342.92     39.80 o 
  -7   6   1        0.20        5.23      4.29 o 
  -6   6   1     1023.30      995.03     27.06 o 
  -5   6   1      360.53      336.33     11.17 o 
  -4   6   1       73.85       84.61      6.94 o 
  -3   6   1       25.91       31.38      6.87 o 
  -2   6   1      337.53      337.16     12.24 o 
  -1   6   1       17.34       19.40      5.55 o 
   0   6   1      117.89      120.43     13.72 o 
   1   6   1      703.71      678.72     18.21 o 
   2   6   1      218.45      209.00     17.09 o 
   3   6   1        0.06        3.65      2.59 o 
   4   6   1       11.74       13.19      3.46 o 
   5   6   1      449.83      434.67     12.85 o 
   6   6   1      767.08      733.90     18.78 o 
   7   6   1       48.40       61.33     11.76 o 
   8   6   1       40.04       42.51      5.59 o 
   9   6   1     1688.99     1743.08     30.27 o 
  10   6   1      692.88      682.87     15.70 o 
  11   6   1        0.66        1.70      2.27 o 
  12   6   1       76.18       90.87      8.07 o 
  13   6   1      365.69      349.79     20.42 o 
  14   6   1      118.86      100.40     20.49 o 
  15   6   1       95.68       77.05     22.62 o 
  16   6   1      169.26      149.93     22.13 o 
 -16   7   1      131.00      120.72     34.85 o 
 -15   7   1       35.50       36.42     18.48 o 
 -14   7   1        0.22        1.48      6.04 o 
 -13   7   1       69.40       68.65     17.06 o 
 -12   7   1      213.87      218.84     11.38 o 
 -11   7   1      154.48      149.47     11.31 o 
 -10   7   1      207.60      188.61     11.05 o 
  -9   7   1       54.41       58.19     12.17 o 
  -8   7   1     1700.94     1768.96     38.85 o 
  -7   7   1       95.33       94.88     13.37 o 
  -6   7   1     1319.76     1213.60     27.32 o 
  -5   7   1       71.58       55.14      6.65 o 
  -4   7   1       85.56       90.43     16.52 o 
  -3   7   1      788.72      771.94     18.67 o 
  -2   7   1      244.27      246.38     10.94 o 
  -1   7   1      456.47      477.31     27.38 o 
   0   7   1      900.98      908.98     28.82 o 
   1   7   1      478.67      467.65     23.04 o 
   2   7   1      202.28      174.82     15.47 o 
   3   7   1       11.22       13.72      5.01 o 
   4   7   1      706.28      671.38     14.85 o 
   5   7   1     1436.57     1357.31     48.52 o 
   6   7   1        0.15        1.40      1.78 o 
   7   7   1      199.28      214.38     13.45 o 
   8   7   1      512.79      500.93     17.95 o 
   9   7   1      204.71      211.45      8.84 o 
  10   7   1      107.52      113.07      9.31 o 
  11   7   1       14.04       18.66      6.94 o 
  12   7   1      169.06      171.83     18.90 o 
  13   7   1      336.28      334.76     19.48 o 
  14   7   1       53.63       57.26     21.23 o 
  15   7   1      367.66      359.71     20.51 o 
 -14   8   1       19.45       18.90      9.28 o 
 -13   8   1      452.27      442.83     21.98 o 
 -12   8   1        0.03        5.33      2.59 o 
 -11   8   1      138.34      139.27     10.02 o 
 -10   8   1      360.04      364.87     17.87 o 
  -9   8   1      142.28      172.49     10.50 o 
  -8   8   1      192.71      181.60     10.69 o 
  -7   8   1      110.86      110.85     27.13 o 
  -6   8   1        2.06        2.20      4.02 o 
  -5   8   1      604.26      617.43     28.07 o 
  -4   8   1      244.26      237.47     18.55 o 
  -3   8   1     1066.71     1031.31     39.14 o 
  -2   8   1      338.15      362.51     21.21 o 
  -1   8   1      185.36      222.81     21.14 o 
   0   8   1       70.48       69.51     25.60 o 
   1   8   1        3.05        5.08      6.44 o 
   2   8   1       57.29       68.61     30.96 o 
   3   8   1     1310.67     1328.13     59.94 o 
   4   8   1     1083.40     1091.40     36.76 o 
   5   8   1        5.14        9.35      5.45 o 
   6   8   1      382.42      379.16     25.08 o 
   7   8   1      207.40      221.22     22.98 o 
   8   8   1      654.99      613.29     17.68 o 
   9   8   1       64.19       79.82      8.83 o 
  10   8   1        0.01        1.32      2.03 o 
  11   8   1        2.16        7.76      5.02 o 
  12   8   1       70.37       75.96     19.62 o 
  13   8   1        2.05        5.90      6.38 o 
 -11   9   1      202.74      198.21     12.06 o 
 -10   9   1      190.13      190.41     14.33 o 
  -9   9   1      105.42       90.73     10.60 o 
  -8   9   1        0.48        3.85      5.14 o 
  -7   9   1       91.95       86.51     24.44 o 
  -6   9   1      277.00      256.38     15.48 o 
  -5   9   1        6.58       10.55      7.61 o 
  -4   9   1      317.10      359.06     20.58 o 
  -3   9   1       24.83       34.04     15.28 o 
  -2   9   1       44.07       55.00     21.89 o 
  -1   9   1      446.57      453.77     25.14 o 
   0   9   1       41.18       39.02     20.95 o 
   1   9   1     1681.81     1705.33     49.22 o 
   2   9   1       34.80       34.01     11.39 o 
   3   9   1       84.66       98.29     34.04 o 
   4   9   1      548.18      539.76     27.72 o 
   5   9   1       60.25       55.09     17.19 o 
   6   9   1       41.58       36.07     13.34 o 
   7   9   1       32.96       33.44     17.58 o 
   8   9   1      101.54      115.57     38.31 o 
   9   9   1        3.76        4.93      4.65 o 
  10   9   1        8.68        9.86      6.90 o 
  11   9   1       12.38       17.54      6.55 o 
  -8  10   1      375.75      359.85     18.10 o 
  -7  10   1       62.29       43.61     22.03 o 
  -6  10   1      145.26      151.71     49.40 o 
  -5  10   1      104.10       88.98     34.63 o 
  -4  10   1        3.41        1.29      8.80 o 
  -3  10   1        3.38        5.90      6.43 o 
  -2  10   1       27.25       31.29     17.52 o 
  -1  10   1       36.65       36.39     15.68 o 
   0  10   1       26.81       18.31     11.62 o 
   1  10   1      240.87      247.46     27.89 o 
   2  10   1       14.21       26.12     14.97 o 
   3  10   1      533.54      574.57     32.19 o 
   4  10   1       57.50       57.13     23.66 o 
   5  10   1      227.79      222.84     28.41 o 
   6  10   1      170.24      223.36     17.29 o 
   7  10   1       15.18       15.45      8.32 o 
 -21   0   2      137.92      119.04     36.15 o 
 -20   0   2      159.47      156.76     16.71 o 
 -19   0   2       20.16       11.32      7.73 o 
 -18   0   2      993.97      959.67     31.33 o 
 -17   0   2       98.97      114.15     35.30 o 
 -16   0   2      930.76      925.26     37.14 o 
 -15   0   2       35.39       39.58     15.58 o 
 -14   0   2     1292.20     1403.02     55.08 o 
 -13   0   2       29.66       32.67     11.15 o 
 -12   0   2     1803.18     1769.77     69.67 o 
 -11   0   2     1219.47     1219.54     32.93 o 
 -10   0   2     2955.12     3056.21     32.53 o 
  -9   0   2     1184.15     1160.86     26.96 o 
  -8   0   2      191.25      203.94      6.90 o 
  -7   0   2     2393.48     2365.67     27.43 o 
  -6   0   2     3562.87     3428.94     26.15 o 
  -5   0   2    16326.65    15194.91    180.15 o 
  -4   0   2    14077.22    13213.20    489.73 o 
  -3   0   2    11651.66    10794.43     66.32 o 
  -2   0   2    32101.67    27476.08    619.17 o 
  -1   0   2     2676.48     2461.33     26.98 o 
   0   0   2    12035.44    10958.50     39.44 o 
   1   0   2     1769.54     1722.32     26.10 o 
   2   0   2     4721.36     4585.31    136.18 o 
   3   0   2    13643.13    12349.02    137.77 o 
   4   0   2      966.61      851.70     15.36 o 
   5   0   2       17.27       19.60      3.96 o 
   6   0   2     4551.05     4877.29     72.75 o 
   7   0   2      197.37      151.40      6.87 o 
   8   0   2      123.45       84.89      5.19 o 
   9   0   2      793.78      822.99     18.70 o 
  10   0   2      455.09      441.83     32.36 o 
  11   0   2      573.82      555.58     25.46 o 
  12   0   2      608.25      577.02     30.57 o 
  13   0   2      265.39      241.76     14.58 o 
  14   0   2      359.85      368.83     15.93 o 
  15   0   2      995.82     1000.13     30.57 o 
  16   0   2      202.31      175.17     12.38 o 
  17   0   2      500.56      498.14     23.61 o 
  18   0   2      705.72      668.28     44.93 o 
  19   0   2      456.46      518.62     41.73 o 
 -21   1   2        1.51        5.02      6.04 o 
 -20   1   2      101.66       86.02     21.24 o 
 -19   1   2      277.35      296.52     15.18 o 
 -18   1   2      358.24      322.47     12.74 o 
 -17   1   2      289.91      300.69     11.14 o 
 -16   1   2      793.90      771.12     19.13 o 
 -15   1   2      257.82      267.94     11.07 o 
 -14   1   2      856.13      879.52     17.49 o 
 -13   1   2      633.83      659.99     16.64 o 
 -12   1   2      245.86      272.40     10.42 o 
 -11   1   2       31.70       31.32      6.55 o 
 -10   1   2        1.48        7.26      2.30 o 
  -9   1   2       79.44       89.01      4.20 o 
  -8   1   2     1164.41     1164.97     15.06 o 
  -7   1   2      615.62      537.07      6.96 o 
  -6   1   2      646.59      663.82      7.71 o 
  -5   1   2     3272.38     3202.19     36.42 o 
  -4   1   2     5716.17     5322.31     25.68 o 
  -3   1   2     1030.04     1098.03     10.76 o 
  -2   1   2     3737.25     3492.33     26.78 o 
  -1   1   2      269.62      271.78      5.68 o 
   0   1   2      578.67      543.87      8.80 o 
   1   1   2     5487.59     5319.81     41.87 o 
   2   1   2     4195.69     4050.68     39.86 o 
   3   1   2    18421.66    16998.22     65.89 o 
   4   1   2     1170.64     1038.43     10.02 o 
   5   1   2      842.03      895.60     10.79 o 
   6   1   2      995.49     1068.97      7.10 o 
   7   1   2     3311.76     3547.35     41.29 o 
   8   1   2      405.19      391.47      9.47 o 
   9   1   2       48.03       44.36      6.75 o 
  10   1   2      520.24      483.31     11.32 o 
  11   1   2       77.48       62.25      5.30 o 
  12   1   2       64.45       53.25      6.57 o 
  13   1   2      336.52      327.69      8.18 o 
  14   1   2      125.25      121.62      9.89 o 
  15   1   2       20.08       27.38      8.61 o 
  16   1   2        0.56        4.00      2.74 o 
  17   1   2       31.96       33.77     13.66 o 
  18   1   2       85.42       79.53     20.39 o 
  19   1   2        1.50       10.24      9.79 o 
 -21   2   2      328.11      281.45     22.16 o 
 -20   2   2      211.37      186.95     23.63 o 
 -19   2   2      309.12      287.88     11.82 o 
 -18   2   2       39.24       46.99     10.87 o 
 -17   2   2       16.05       17.51      6.04 o 
 -16   2   2      225.04      225.36     15.49 o 
 -15   2   2       71.64       67.81     17.33 o 
 -14   2   2      731.26      730.10     14.83 o 
 -13   2   2      672.77      632.43     18.65 o 
 -12   2   2        1.83        3.27      2.59 o 
 -11   2   2        0.09        1.89      1.96 o 
 -10   2   2     1722.23     1658.87     17.71 o 
  -9   2   2     1323.46     1428.89     35.90 o 
  -8   2   2     1497.21     1539.08     16.62 o 
  -7   2   2     3926.05     4005.02     36.76 o 
  -6   2   2     6649.39     6611.43     71.31 o 
  -5   2   2     7112.13     7039.46     38.82 o 
  -4   2   2        0.96        3.41      1.43 o 
  -3   2   2       18.31       23.76      4.70 o 
  -2   2   2     3358.95     3299.94     27.32 o 
  -1   2   2    13462.70    12666.77     51.81 o 
   0   2   2    19384.51    18028.46    122.27 o 
   1   2   2     7484.40     7387.58     58.97 o 
   2   2   2      862.99      853.88      8.18 o 
   3   2   2      309.72      319.17      4.56 o 
   4   2   2     3361.29     3346.27     30.49 o 
   5   2   2      348.28      343.55      6.75 o 
   6   2   2     7172.23     7716.98     66.42 o 
   7   2   2     1252.11     1330.33     11.83 o 
   8   2   2      102.31       94.42      5.06 o 
   9   2   2      470.93      464.09     11.31 o 
  10   2   2       21.63       23.24      5.59 o 
  11   2   2       55.52       43.34      5.13 o 
  12   2   2      415.17      432.37     11.14 o 
  13   2   2      267.65      248.45      5.88 o 
  14   2   2       30.04       34.81      8.81 o 
  15   2   2        2.44        2.75      2.76 o 
  16   2   2        2.24        6.90      4.48 o 
  17   2   2      541.57      573.25     22.50 o 
  18   2   2      252.01      268.05     16.99 o 
  19   2   2      246.37      274.12     20.66 o 
 -20   3   2      163.93      192.14     21.88 o 
 -19   3   2     1073.90     1160.54     35.41 o 
 -18   3   2     1713.13     1801.07     43.89 o 
 -17   3   2      277.95      260.82     11.76 o 
 -16   3   2      294.33      296.45     12.98 o 
 -15   3   2        0.84        0.77      2.94 o 
 -14   3   2     2664.53     2738.18     37.13 o 
 -13   3   2       14.62       20.49      6.17 o 
 -12   3   2       66.80       66.48     14.81 o 
 -11   3   2      649.30      646.00     15.74 o 
 -10   3   2      887.35      806.45     16.88 o 
  -9   3   2     3136.72     3376.39     39.61 o 
  -8   3   2      227.65      289.83      7.76 o 
  -7   3   2     2026.41     1995.91     25.21 o 
  -6   3   2        9.82       10.04      1.60 o 
  -5   3   2       14.53       15.67      3.08 o 
  -4   3   2      703.93      658.69      9.87 o 
  -3   3   2     8419.45     8116.79     70.23 o 
  -2   3   2     1000.63     1071.54     12.56 o 
  -1   3   2    19488.89    18609.70     97.92 o 
   0   3   2     1757.15     1700.49     15.89 o 
   1   3   2      731.14      694.78      8.14 o 
   2   3   2      679.96      570.97      7.18 o 
   3   3   2       55.32       35.14      2.87 o 
   4   3   2     4264.26     4358.92     39.80 o 
   5   3   2     2118.77     2162.07     31.02 o 
   6   3   2     3575.00     3667.68     51.11 o 
   7   3   2      275.59      294.94     13.25 o 
   8   3   2     3567.81     3610.22     62.43 o 
   9   3   2      659.11      676.97     12.51 o 
  10   3   2      289.37      251.60      9.43 o 
  11   3   2       44.99       38.34      4.04 o 
  12   3   2      214.51      215.43      7.28 o 
  13   3   2      263.17      237.42      7.85 o 
  14   3   2       57.61       61.69      5.87 o 
  15   3   2        1.62        6.51      4.26 o 
  16   3   2     1108.08     1188.92     30.91 o 
  17   3   2       21.67       15.38      6.32 o 
  18   3   2       30.13       30.28      9.73 o 
 -19   4   2       25.29       25.02      8.66 o 
 -18   4   2        9.99        9.27      3.56 o 
 -17   4   2        2.88        5.33      3.15 o 
 -16   4   2      602.15      611.24     13.76 o 
 -15   4   2      505.15      510.31     23.69 o 
 -14   4   2      120.15      129.33      6.20 o 
 -13   4   2       17.31       22.96      5.38 o 
 -12   4   2      487.72      493.17     12.81 o 
 -11   4   2      614.39      597.86     13.94 o 
 -10   4   2      227.27      207.09      6.22 o 
  -9   4   2        0.01        2.10      1.39 o 
  -8   4   2     1813.82     2002.29     21.77 o 
  -7   4   2      247.11      255.90      8.66 o 
  -6   4   2       67.57       80.14      5.70 o 
  -5   4   2       50.85       50.49      6.33 o 
  -4   4   2      397.78      378.26      8.31 o 
  -3   4   2      156.83      135.27      4.69 o 
  -2   4   2      618.23      668.99     12.13 o 
  -1   4   2      613.17      595.18      9.72 o 
   0   4   2     1060.81     1108.16     10.18 o 
   1   4   2     3224.34     3272.84     36.49 o 
   2   4   2     4514.70     4745.81     80.72 o 
   3   4   2        6.17       17.83      2.91 o 
   4   4   2     1280.38     1380.84     28.51 o 
   5   4   2      516.04      560.22     10.39 o 
   6   4   2        5.01        3.76      1.60 o 
   7   4   2        1.40        1.82      1.45 o 
   8   4   2      399.39      398.45      8.67 o 
   9   4   2       60.56       49.78      6.14 o 
  10   4   2     1470.48     1466.63     28.35 o 
  11   4   2      134.19      124.15      5.87 o 
  12   4   2     1419.11     1385.14     40.41 o 
  13   4   2       12.90       15.93      4.98 o 
  14   4   2      696.72      757.64     26.31 o 
  15   4   2       84.01       75.81     18.93 o 
  16   4   2       37.48       35.34      8.84 o 
  17   4   2       46.27       44.01     12.02 o 
  18   4   2       55.81       51.63     14.10 o 
 -19   5   2      174.36      189.93     19.24 o 
 -18   5   2      427.38      451.41     21.65 o 
 -17   5   2      224.73      239.67     19.14 o 
 -16   5   2        2.62        5.14      4.17 o 
 -15   5   2       42.45       40.42     12.44 o 
 -14   5   2      120.49      116.73      6.09 o 
 -13   5   2      464.75      470.11     13.35 o 
 -12   5   2     2496.97     2594.10     42.24 o 
 -11   5   2      416.89      371.41      7.05 o 
 -10   5   2      729.59      740.94     16.84 o 
  -9   5   2      371.70      378.36     12.19 o 
  -8   5   2      283.89      281.72     10.42 o 
  -7   5   2     1328.81     1351.95     30.53 o 
  -6   5   2      218.66      203.83     12.30 o 
  -5   5   2     1809.27     1861.26     49.84 o 
  -4   5   2        0.08        2.45      2.00 o 
  -3   5   2     2201.97     2175.50     23.18 o 
  -2   5   2     1055.21      988.46     20.95 o 
  -1   5   2      517.62      446.71     10.88 o 
   0   5   2     3222.83     3152.49     57.94 o 
   1   5   2     2714.77     2811.43     38.09 o 
   2   5   2      163.65      172.11      8.23 o 
   3   5   2      179.44      180.82      6.76 o 
   4   5   2      964.33      989.44     13.82 o 
   5   5   2       88.09       97.14      5.22 o 
   6   5   2      967.19     1032.65     17.47 o 
   7   5   2       44.93       53.54      5.45 o 
   8   5   2       57.35       50.00      4.00 o 
   9   5   2       67.20       68.24      4.75 o 
  10   5   2        7.87        6.45      2.40 o 
  11   5   2        2.55        3.60      2.10 o 
  12   5   2       80.58       81.10      6.76 o 
  13   5   2      263.40      296.29     14.78 o 
  14   5   2     1682.27     1820.05     43.61 o 
  15   5   2      529.02      412.62     36.28 o 
  16   5   2      248.73      305.02     25.53 o 
  17   5   2       53.81       29.01      9.90 o 
 -17   6   2       10.82       19.63      6.78 o 
 -16   6   2      208.97      211.71     18.82 o 
 -15   6   2       68.69       71.25     15.33 o 
 -14   6   2      543.59      525.30     14.77 o 
 -13   6   2      178.65      190.76     11.78 o 
 -12   6   2      109.88      122.88      9.31 o 
 -11   6   2       10.73       15.21      4.20 o 
 -10   6   2      267.30      274.17      9.90 o 
  -9   6   2     1976.03     2135.53     28.88 o 
  -8   6   2       14.18       17.95      5.13 o 
  -7   6   2     2579.26     2561.92     43.41 o 
  -6   6   2     1485.73     1485.56     31.20 o 
  -5   6   2      895.70      932.95     44.77 o 
  -4   6   2     1768.04     1850.48     28.57 o 
  -3   6   2        3.89        4.59      2.08 o 
  -2   6   2       39.35       35.75      6.38 o 
  -1   6   2     1533.64     1526.61     56.45 o 
   0   6   2        1.75        3.38      4.29 o 
   1   6   2     1454.50     1415.83     35.67 o 
   2   6   2       89.00       77.27      8.27 o 
   3   6   2        1.19        1.16      3.18 o 
   4   6   2       39.71       37.34      9.81 o 
   5   6   2       50.62       44.50      9.26 o 
   6   6   2       14.20       18.01      4.71 o 
   7   6   2       39.15       41.46      9.31 o 
   8   6   2        9.18        8.76      2.90 o 
   9   6   2       79.03       72.87      6.19 o 
  10   6   2      300.93      306.99      8.90 o 
  11   6   2      171.91      157.76      9.44 o 
  12   6   2      612.37      634.01     28.52 o 
  13   6   2      255.01      199.28     13.29 o 
  14   6   2      389.76      399.95     24.31 o 
  15   6   2      440.41      353.39     29.37 o 
  16   6   2      766.54      760.30     24.21 o 
 -16   7   2        3.24        4.38      7.74 o 
 -15   7   2       39.00       45.51     15.54 o 
 -14   7   2      234.66      220.76     10.58 o 
 -13   7   2        0.01        4.12      2.99 o 
 -12   7   2      284.30      281.13     16.03 o 
 -11   7   2      330.14      298.93     11.75 o 
 -10   7   2       20.10       24.09      7.94 o 
  -9   7   2     1107.38     1127.11     36.71 o 
  -8   7   2      138.56      146.78     15.88 o 
  -7   7   2      886.57      900.20     31.62 o 
  -6   7   2      544.79      545.75      7.33 o 
  -5   7   2       31.46       32.52      7.28 o 
  -4   7   2      107.45      116.70      8.16 o 
  -3   7   2        0.14        1.50      2.99 o 
  -2   7   2     1049.05     1046.46     20.30 o 
  -1   7   2       46.50       49.01     15.55 o 
   0   7   2      448.22      461.67     23.33 o 
   1   7   2        1.73        6.42      8.73 o 
   2   7   2      445.45      430.09     24.41 o 
   3   7   2        2.26        3.12      7.99 o 
   4   7   2       36.24       33.12     12.02 o 
   5   7   2       91.95      108.00     33.75 o 
   6   7   2       62.23       70.56     24.91 o 
   7   7   2      344.75      332.82     18.96 o 
   8   7   2       17.51       18.17      4.11 o 
   9   7   2      109.32      122.42      7.77 o 
  10   7   2       25.09       23.97      5.77 o 
  11   7   2        0.05       -2.39      5.64 o 
  12   7   2        2.31        4.70      4.06 o 
  13   7   2        0.01        4.31      4.27 o 
  14   7   2       16.96       12.60      7.66 o 
 -14   8   2      109.67       83.65     23.03 o 
 -13   8   2       28.61       19.67      6.77 o 
 -12   8   2      177.74      173.48     11.22 o 
 -11   8   2       74.85       71.82     15.66 o 
 -10   8   2       27.18       32.87      8.35 o 
  -9   8   2        0.12        5.09      5.59 o 
  -8   8   2        4.18        8.13      3.84 o 
  -7   8   2       19.27       25.51      8.82 o 
  -6   8   2       92.86       97.68     28.83 o 
  -5   8   2      851.88      849.28     26.12 o 
  -4   8   2     1791.77     1889.89     48.22 o 
  -3   8   2        0.24        5.25      4.56 o 
  -2   8   2      379.78      376.92     22.81 o 
  -1   8   2      134.18      133.78     15.61 o 
   0   8   2      215.96      223.91     30.34 o 
   1   8   2        0.81        5.86      7.60 o 
   2   8   2      332.17      329.16     20.26 o 
   3   8   2       63.61       61.61     18.41 o 
   4   8   2       31.64       36.30     13.69 o 
   5   8   2      213.48      195.58     15.26 o 
   6   8   2       17.52       19.50      8.08 o 
   7   8   2      747.89      755.65     30.38 o 
   8   8   2       86.03       67.26     24.48 o 
   9   8   2        0.50        3.12      3.42 o 
  10   8   2       10.36       11.98      7.43 o 
  11   8   2       47.51       79.38     21.56 o 
  12   8   2        5.03       11.57      7.38 o 
 -12   9   2       27.01       17.64      5.73 o 
 -11   9   2        0.38        3.83      6.52 o 
 -10   9   2       64.85       60.77     19.57 o 
  -9   9   2      144.02      165.12     10.63 o 
  -8   9   2      671.61      648.86     33.61 o 
  -7   9   2       32.42       34.35     14.95 o 
  -6   9   2        0.41        6.84      5.94 o 
  -5   9   2      403.27      429.65     20.83 o 
  -4   9   2      221.32      228.87     16.77 o 
  -3   9   2       89.33       93.11     36.85 o 
  -2   9   2        4.88       14.07      8.99 o 
  -1   9   2        0.80        5.57      5.48 o 
   0   9   2     1024.99     1077.91     38.38 o 
   1   9   2      694.10      768.22     61.02 o 
   2   9   2      126.75      158.62     20.15 o 
   3   9   2     1072.30     1111.21     48.36 o 
   4   9   2        8.03       22.49     11.47 o 
   5   9   2      111.74      120.20     42.76 o 
   6   9   2      226.69      227.13     16.90 o 
   7   9   2        7.02        5.55     10.35 o 
   8   9   2        0.11        3.42      3.24 o 
   9   9   2      261.66      280.94     17.92 o 
  10   9   2      445.95      538.06     24.49 o 
  -8  10   2      104.75       85.37     22.53 o 
  -7  10   2        1.15        3.00      6.30 o 
  -6  10   2        1.25       10.17      5.67 o 
  -5  10   2        5.68        6.11      5.38 o 
  -4  10   2        4.70        2.35      4.67 o 
  -3  10   2       84.51       92.47     40.51 o 
  -2  10   2       74.10       61.41     29.60 o 
  -1  10   2      317.22      285.20     23.43 o 
   0  10   2        0.36        2.79      7.33 o 
   1  10   2        0.20        4.92      6.79 o 
   2  10   2        0.64        3.57      6.81 o 
   3  10   2      389.39      334.98     31.42 o 
   4  10   2       83.55       85.85     31.64 o 
   5  10   2      835.06      791.65     38.17 o 
   6  10   2       97.92       79.19     34.64 o 
 -21   1   3      549.81      599.98     20.54 o 
 -20   1   3       15.73       21.89      7.73 o 
 -19   1   3       21.60       18.78      6.50 o 
 -18   1   3       27.61       29.10      9.88 o 
 -17   1   3      416.34      394.04     16.31 o 
 -16   1   3        0.30        6.55      5.10 o 
 -15   1   3     1026.62     1046.27     17.38 o 
 -14   1   3      239.35      243.41      9.30 o 
 -13   1   3        1.77        4.18      3.82 o 
 -12   1   3     1149.44     1266.08     21.61 o 
 -11   1   3     2279.22     2283.92     54.68 o 
 -10   1   3     1762.93     1876.25     30.47 o 
  -9   1   3      366.43      315.39      6.86 o 
  -8   1   3     9281.43     9477.41     83.19 o 
  -7   1   3       50.82       50.31      2.83 o 
  -6   1   3     7423.03     6903.31     72.65 o 
  -5   1   3      394.29      392.86      6.90 o 
  -4   1   3     2528.85     2437.15     24.81 o 
  -3   1   3      737.45      679.00      6.02 o 
  -2   1   3     8500.28     7845.39     34.75 o 
  -1   1   3    13117.89    12456.47     77.84 o 
   0   1   3    21882.46    19529.67    168.26 o 
   1   1   3      837.14      828.50      9.52 o 
   2   1   3     3044.94     2828.95     18.91 o 
   3   1   3     3393.51     3374.64     25.26 o 
   4   1   3      706.46      652.87      8.61 o 
   5   1   3     1631.34     1755.70     30.50 o 
   6   1   3      260.02      260.94      7.67 o 
   7   1   3      893.97      959.37     14.30 o 
   8   1   3     1241.91     1237.57     17.21 o 
   9   1   3     1305.52     1397.08     21.64 o 
  10   1   3       41.48       48.50      3.84 o 
  11   1   3      332.21      305.28      7.53 o 
  12   1   3     1123.72     1087.86     12.31 o 
  13   1   3      470.86      452.45     20.67 o 
  14   1   3       72.60       65.24      6.19 o 
  15   1   3       10.65       11.81      4.30 o 
  16   1   3       93.09       88.88     10.99 o 
  17   1   3       55.84       48.35     16.85 o 
  18   1   3        0.65        2.09     11.24 o 
  19   1   3       77.79       74.02     25.53 o 
 -21   2   3       18.33       23.26     10.75 o 
 -20   2   3      200.72      191.18     11.26 o 
 -19   2   3      367.09      384.41     17.17 o 
 -18   2   3      142.75      140.50     10.36 o 
 -17   2   3       91.90       93.79     18.78 o 
 -16   2   3       23.34       21.98      6.92 o 
 -15   2   3        0.18        0.37      4.14 o 
 -14   2   3      903.37      928.36     18.66 o 
 -13   2   3      858.18      801.67     16.81 o 
 -12   2   3      995.59     1022.31     19.43 o 
 -11   2   3        0.88       11.60      5.93 o 
 -10   2   3       21.57       28.00      4.90 o 
  -9   2   3      171.49      186.05      5.78 o 
  -8   2   3      126.18      151.29      4.78 o 
  -7   2   3     5221.30     5811.11     64.53 o 
  -6   2   3     8355.65     8386.63     77.03 o 
  -5   2   3      322.07      359.31      4.85 o 
  -4   2   3     1335.47     1356.42     12.24 o 
  -3   2   3     2807.20     2767.83     18.00 o 
  -2   2   3     1122.52     1006.17     10.92 o 
  -1   2   3     2963.80     2858.90     20.25 o 
   0   2   3      155.91      165.27      3.13 o 
   1   2   3       26.18       20.66      2.46 o 
   2   2   3        0.92        3.10      1.09 o 
   3   2   3     9569.18     9187.31     74.23 o 
   4   2   3     9306.96     9551.35     68.07 o 
   5   2   3     7751.72     8242.31     46.11 o 
   6   2   3     1966.26     2133.89     48.51 o 
   7   2   3      409.50      485.42     10.65 o 
   8   2   3     1743.26     1745.07     17.41 o 
   9   2   3      742.15      748.88     14.08 o 
  10   2   3      114.33      109.97      4.91 o 
  11   2   3        7.52        8.07      3.66 o 
  12   2   3       15.46       17.50      4.55 o 
  13   2   3        0.01        1.92      1.88 o 
  14   2   3       78.67       70.48     19.82 o 
  15   2   3       16.03       12.11      8.27 o 
  16   2   3        3.88        2.94      5.73 o 
  17   2   3       73.31       78.25     23.71 o 
  18   2   3      152.59      147.70     50.78 o 
 -20   3   3      113.35      101.96     32.75 o 
 -19   3   3       29.10       26.27      9.08 o 
 -18   3   3       34.03       34.19     10.46 o 
 -17   3   3       52.00       54.31     13.89 o 
 -16   3   3      989.24     1036.64     24.00 o 
 -15   3   3      739.17      742.45     24.81 o 
 -14   3   3      205.77      191.96     14.07 o 
 -13   3   3       91.92      102.04     20.09 o 
 -12   3   3        7.13       13.72      4.17 o 
 -11   3   3     1935.38     2157.82     36.28 o 
 -10   3   3        0.23        1.51      3.32 o 
  -9   3   3      751.02      850.74     17.85 o 
  -8   3   3     2038.00     2322.70     33.49 o 
  -7   3   3      664.24      688.10     12.84 o 
  -6   3   3        3.40        2.98      1.99 o 
  -5   3   3      135.78      131.91      4.71 o 
  -4   3   3       61.01       56.20      3.50 o 
  -3   3   3     1653.76     1680.68     25.01 o 
  -2   3   3      215.14      227.37      4.56 o 
  -1   3   3     1149.99     1149.14     14.20 o 
   0   3   3     1326.49     1391.77     13.58 o 
   1   3   3     1159.28     1179.78     11.83 o 
   2   3   3     5186.89     5513.53     61.06 o 
   3   3   3       14.28       19.43      3.11 o 
   4   3   3     3449.61     3929.16     37.35 o 
   5   3   3      481.50      529.02      9.32 o 
   6   3   3      613.21      672.98     12.66 o 
   7   3   3       86.29       84.11      3.53 o 
   8   3   3      731.53      780.70     15.84 o 
   9   3   3      191.65      181.17     10.92 o 
  10   3   3      481.80      461.23     16.36 o 
  11   3   3       56.07       55.42      8.00 o 
  12   3   3      115.98      101.17      7.46 o 
  13   3   3      448.94      437.99     15.57 o 
  14   3   3       40.43       38.16     10.00 o 
  15   3   3      140.54      137.45     10.60 o 
  16   3   3      203.52      197.82     14.98 o 
  17   3   3       35.36       28.18      7.82 o 
  18   3   3      260.13      245.84     11.98 o 
 -20   4   3        0.10        4.93      5.66 o 
 -19   4   3       48.22       57.68     12.83 o 
 -18   4   3      382.02      366.12     17.55 o 
 -17   4   3     1756.73     1822.16     44.54 o 
 -16   4   3      856.13      889.24     19.93 o 
 -15   4   3      415.87      426.09     14.29 o 
 -14   4   3     1056.53     1148.30     21.26 o 
 -13   4   3      988.75     1086.00     21.62 o 
 -12   4   3      415.28      412.34     11.11 o 
 -11   4   3      106.32      115.62      4.79 o 
 -10   4   3      109.86      110.33      4.17 o 
  -9   4   3     1202.66     1300.28     19.43 o 
  -8   4   3      224.23      230.67      7.92 o 
  -7   4   3      674.30      693.25     14.61 o 
  -6   4   3     1678.48     1593.16     18.40 o 
  -5   4   3      145.31      200.08      7.88 o 
  -4   4   3     1815.90     1944.42     27.77 o 
  -3   4   3      614.88      714.58     14.60 o 
  -2   4   3        8.19       24.84      4.95 o 
  -1   4   3     5417.57     5608.72     66.05 o 
   0   4   3     5958.48     6471.78     46.46 o 
   1   4   3     1865.69     2022.71     23.53 o 
   2   4   3     2933.06     3083.30     36.76 o 
   3   4   3     3392.19     3258.95     45.90 o 
   4   4   3     2971.89     3116.12     42.54 o 
   5   4   3      192.38      167.07      5.68 o 
   6   4   3      166.38      164.51      5.55 o 
   7   4   3       11.21       12.91      2.86 o 
   8   4   3      404.13      389.39     12.34 o 
   9   4   3     2286.23     2339.79     46.43 o 
  10   4   3      534.85      525.61      9.62 o 
  11   4   3        1.49        0.98      0.70 o 
  12   4   3      413.41      386.19     14.33 o 
  13   4   3      942.82      958.19     23.37 o 
  14   4   3       98.38      101.35     11.02 o 
  15   4   3      184.59      203.39     13.11 o 
  16   4   3      261.15      285.44     14.06 o 
  17   4   3      239.87      281.21     13.32 o 
 -19   5   3       42.46       41.09     14.98 o 
 -18   5   3        2.97        5.29      6.22 o 
 -17   5   3      173.78      183.13     12.04 o 
 -16   5   3       59.27       46.64     15.09 o 
 -15   5   3      187.93      172.89     12.16 o 
 -14   5   3        7.19       11.13      4.27 o 
 -13   5   3     1194.23     1166.99     20.13 o 
 -12   5   3      200.37      211.04      9.70 o 
 -11   5   3      443.08      466.42     12.41 o 
 -10   5   3      176.18      151.07      7.67 o 
  -9   5   3      115.71      115.24      7.75 o 
  -8   5   3       56.88       68.32     13.16 o 
  -7   5   3      181.04      203.16      9.11 o 
  -6   5   3     1062.68     1105.18     23.83 o 
  -5   5   3     2716.04     3008.69     68.88 o 
  -4   5   3       34.51       37.44      6.42 o 
  -3   5   3      512.20      494.87     12.80 o 
  -2   5   3     2758.54     2947.61     31.06 o 
  -1   5   3     6991.22     7385.49    103.09 o 
   0   5   3       36.74       41.15      7.81 o 
   1   5   3      965.91      863.77     14.23 o 
   2   5   3        0.86        1.34      1.87 o 
   3   5   3      105.14      101.57      6.19 o 
   4   5   3        1.22        3.07      1.77 o 
   5   5   3       26.38       30.16      3.62 o 
   6   5   3     1001.90      993.49     21.07 o 
   7   5   3      595.33      563.80     12.29 o 
   8   5   3      131.58      117.42      4.99 o 
   9   5   3        1.59        3.75      1.60 o 
  10   5   3        2.13        3.07      2.38 o 
  11   5   3        3.28        7.77      2.88 o 
  12   5   3      252.58      267.09     16.69 o 
  13   5   3      221.52      217.34     14.19 o 
  14   5   3     1040.39     1068.58     33.94 o 
  15   5   3       18.44       15.50      5.22 o 
  16   5   3      792.78      725.70     27.75 o 
 -18   6   3        0.03        4.72      4.85 o 
 -17   6   3       11.73       21.90      9.93 o 
 -16   6   3      214.52      206.25     12.46 o 
 -15   6   3      319.44      339.78     11.77 o 
 -14   6   3       46.34       52.22     12.42 o 
 -13   6   3     1622.57     1719.01     38.13 o 
 -12   6   3       47.94       42.70     13.05 o 
 -11   6   3      220.24      209.38      9.88 o 
 -10   6   3      750.77      764.39     20.68 o 
  -9   6   3      392.92      410.12     12.21 o 
  -8   6   3      342.17      328.82     12.71 o 
  -7   6   3     1889.80     1910.97     29.11 o 
  -6   6   3      559.37      573.52     21.17 o 
  -5   6   3      892.06      963.76     26.95 o 
  -4   6   3       49.73       50.99      4.95 o 
  -3   6   3       76.96      100.09      9.18 o 
  -2   6   3     2110.43     2151.36     43.77 o 
  -1   6   3     1592.50     1823.81     44.29 o 
   0   6   3      668.92      670.30     22.65 o 
   1   6   3       84.17       77.05     10.16 o 
   2   6   3      120.46      120.33     13.21 o 
   3   6   3      591.83      549.56     19.82 o 
   4   6   3       14.40       15.91      5.10 o 
   5   6   3      200.50      191.11      9.37 o 
   6   6   3       25.45       25.75      6.40 o 
   7   6   3      226.42      186.59     11.17 o 
   8   6   3       37.14       36.03      5.16 o 
   9   6   3       41.84       41.94      5.71 o 
  10   6   3       31.96       31.24      8.28 o 
  11   6   3      176.74      193.81     12.27 o 
  12   6   3       84.46       88.75     20.71 o 
  13   6   3      345.97      369.88     13.14 o 
  14   6   3        0.39        4.51      6.90 o 
  15   6   3       96.06       89.42     25.69 o 
 -16   7   3       11.62        5.92      3.85 o 
 -15   7   3      574.52      643.34     23.68 o 
 -14   7   3       85.63       79.78     22.67 o 
 -13   7   3        0.03        0.38      3.57 o 
 -12   7   3       21.70       23.90      5.47 o 
 -11   7   3      254.49      269.66     10.29 o 
 -10   7   3     1026.02      990.06     25.36 o 
  -9   7   3     1500.84     1540.07     31.12 o 
  -8   7   3      120.46      109.08     13.25 o 
  -7   7   3      194.49      183.70     12.56 o 
  -6   7   3      280.54      274.78     13.31 o 
  -5   7   3     2111.78     2230.14     19.72 o 
  -4   7   3      489.42      457.19     12.76 o 
  -3   7   3      314.84      295.00     15.48 o 
  -2   7   3      127.02      110.04     12.11 o 
  -1   7   3      503.53      521.27     18.09 o 
   0   7   3      768.45      753.41     20.95 o 
   1   7   3      194.51      181.90     23.88 o 
   2   7   3     1896.84     1984.36     39.25 o 
   3   7   3        2.83        3.27      3.16 o 
   4   7   3      172.49      177.84     21.38 o 
   5   7   3       42.22       48.52     19.45 o 
   6   7   3      105.86       97.20     10.49 o 
   7   7   3      478.35      454.16     19.89 o 
   8   7   3      630.58      638.04     16.95 o 
   9   7   3       64.51       67.42      6.22 o 
  10   7   3        3.62        5.56      4.48 o 
  11   7   3       11.79       14.13      6.44 o 
  12   7   3      387.91      383.21     18.87 o 
  13   7   3      768.34      842.37     31.31 o 
  14   7   3       28.24       17.61      6.53 o 
 -14   8   3        6.47        5.83      4.74 o 
 -13   8   3      117.25      117.82     24.15 o 
 -12   8   3        7.76        8.63      4.42 o 
 -11   8   3      463.86      502.06     19.61 o 
 -10   8   3       49.01       43.41     12.82 o 
  -9   8   3        0.08        2.75      3.10 o 
  -8   8   3       62.49       56.09     16.05 o 
  -7   8   3      215.92      232.50     18.16 o 
  -6   8   3      127.10      123.70     31.99 o 
  -5   8   3      307.81      319.32     16.67 o 
  -4   8   3        4.22        7.14      3.90 o 
  -3   8   3       36.72       38.60     15.57 o 
  -2   8   3      247.19      249.96     14.60 o 
  -1   8   3      114.30      102.20     38.14 o 
   0   8   3     1943.71     1976.50     64.45 o 
   1   8   3      791.43      772.58     30.74 o 
   2   8   3        2.69        7.23      7.74 o 
   3   8   3      169.72      169.02     20.52 o 
   4   8   3       16.05       24.89     10.01 o 
   5   8   3        1.71        3.81      8.90 o 
   6   8   3       14.18        9.95      4.92 o 
   7   8   3       46.25       59.58     19.52 o 
   8   8   3      371.45      396.27     17.08 o 
   9   8   3      594.87      558.38     32.13 o 
  10   8   3       69.02       75.66     22.78 o 
  11   8   3       50.09       55.81     30.22 o 
  12   8   3       70.82       47.31     19.60 o 
 -12   9   3       31.56       21.39      7.81 o 
 -11   9   3        3.99        7.87      3.81 o 
 -10   9   3        0.02        3.55      4.15 o 
  -9   9   3      413.89      425.84     16.70 o 
  -8   9   3       44.48       34.49     13.37 o 
  -7   9   3        4.56        4.65      4.00 o 
  -6   9   3       20.18       17.88      5.91 o 
  -5   9   3       14.01       13.32      7.35 o 
  -4   9   3       47.45       46.73     16.14 o 
  -3   9   3      241.91      243.85     20.00 o 
  -2   9   3        7.56       16.99      7.77 o 
  -1   9   3      497.06      498.94     23.53 o 
   0   9   3     1734.07     1687.81     47.74 o 
   1   9   3      131.59      152.63     17.36 o 
   2   9   3       83.71       90.72     29.71 o 
   3   9   3      168.90      137.52     38.40 o 
   4   9   3      160.34      147.96     16.28 o 
   5   9   3       33.99       28.32     15.60 o 
   6   9   3        9.71        7.12      7.12 o 
   7   9   3        6.49        1.31      3.75 o 
   8   9   3      250.40      285.85     17.96 o 
   9   9   3      144.04      195.18     15.62 o 
  -8  10   3       94.56       82.53     22.01 o 
  -7  10   3      174.97      189.89     21.59 o 
  -6  10   3        0.71        3.09      4.28 o 
  -5  10   3        1.94       -3.96     11.15 o 
  -4  10   3       77.20       48.20     27.46 o 
  -3  10   3      747.36      792.86     34.82 o 
  -2  10   3       17.54       19.09      8.88 o 
  -1  10   3      210.57      217.56     17.32 o 
   0  10   3       19.23       22.81     12.23 o 
   1  10   3       31.12       21.59     14.10 o 
   2  10   3       18.72       23.38     12.12 o 
   3  10   3        0.07        2.54      5.94 o 
   4  10   3     1579.27     1798.42     68.22 o 
   5  10   3      729.89      779.01     31.18 o 
   6  10   3       52.00       53.23     27.05 o 
 -21   0   4      389.64      435.15     24.33 o 
 -20   0   4       47.39       45.46     16.60 o 
 -19   0   4      458.86      485.51     24.60 o 
 -18   0   4        0.02        4.30      8.68 o 
 -17   0   4      248.44      246.80     15.17 o 
 -16   0   4      466.06      494.19     25.27 o 
 -15   0   4      164.18      166.67     24.16 o 
 -14   0   4      362.63      340.18     14.16 o 
 -13   0   4      290.43      323.16     16.58 o 
 -12   0   4      552.79      605.85     19.78 o 
 -11   0   4     2013.09     1831.99     48.21 o 
 -10   0   4     4214.76     4742.72     56.39 o 
  -9   0   4     3515.62     4248.68     87.40 o 
  -8   0   4      214.97      211.71      6.65 o 
  -7   0   4      178.16      185.76      5.14 o 
  -6   0   4     1445.20     1480.19     18.09 o 
  -5   0   4      800.35      811.04     11.16 o 
  -4   0   4     9523.83     8961.41    104.99 o 
  -3   0   4     7102.96     6585.19     56.34 o 
  -2   0   4        1.97       12.49      2.43 o 
  -1   0   4     1896.79     1754.07     29.29 o 
   0   0   4        8.06       10.95      2.14 o 
   1   0   4     4263.14     4194.12     30.01 o 
   2   0   4       13.61       14.71      4.75 o 
   3   0   4      136.03      143.31      7.89 o 
   4   0   4     2188.49     2004.42     72.55 o 
   5   0   4      664.91      638.92     19.55 o 
   6   0   4     3321.57     3623.54     65.95 o 
   7   0   4     6522.95     7328.61    118.47 o 
   8   0   4       37.64       58.04     11.45 o 
   9   0   4      200.08      208.13     11.25 o 
  10   0   4     2891.48     3043.98     57.57 o 
  11   0   4      221.53      203.54     14.33 o 
  12   0   4     4835.38     5072.10     51.26 o 
  13   0   4     4130.93     4223.04    116.58 o 
  14   0   4      480.85      484.33     16.53 o 
  15   0   4       17.08       33.86     15.63 o 
  16   0   4      541.85      497.84     37.33 o 
  17   0   4        2.41       -7.63     16.75 o 
  18   0   4       40.22       47.09     37.61 o 
 -21   1   4       85.07      105.45     14.35 o 
 -20   1   4      207.51      214.83     12.49 o 
 -19   1   4        1.57        5.38      4.59 o 
 -18   1   4      154.95      152.53     11.02 o 
 -17   1   4       12.65       17.97      6.04 o 
 -16   1   4      645.69      628.62     18.57 o 
 -15   1   4     1168.13     1180.90     19.61 o 
 -14   1   4      118.80      128.19      8.23 o 
 -13   1   4       43.52       68.63     14.10 o 
 -12   1   4      110.72      124.15      6.62 o 
 -11   1   4      297.27      298.66     11.77 o 
 -10   1   4     1827.54     2024.87     24.54 o 
  -9   1   4       22.61       52.86      5.07 o 
  -8   1   4     6321.92     6932.86     58.78 o 
  -7   1   4      289.42      330.77      5.37 o 
  -6   1   4     3494.23     3356.58     34.68 o 
  -5   1   4     1079.97     1059.15      9.10 o 
  -4   1   4        6.72       12.29      1.53 o 
  -3   1   4        0.51        1.29      0.50 o 
  -2   1   4     1389.63     1312.78     15.88 o 
  -1   1   4      535.64      485.00      6.57 o 
   0   1   4     6265.38     5840.53     40.25 o 
   1   1   4     2282.16     2165.02     13.39 o 
   2   1   4     1534.14     1501.32     24.64 o 
   3   1   4       18.70       19.84      1.37 o 
   4   1   4     3793.44     4013.61     40.51 o 
   5   1   4     3097.57     3609.99     60.54 o 
   6   1   4        8.10       15.34      2.01 o 
   7   1   4        1.87        3.39      1.75 o 
   8   1   4     1374.97     1400.46     31.88 o 
   9   1   4      282.04      242.55      7.21 o 
  10   1   4        3.15        4.92      1.42 o 
  11   1   4      147.47      149.03      5.58 o 
  12   1   4        2.75        2.40      1.27 o 
  13   1   4      179.77      162.25      7.65 o 
  14   1   4       56.77       52.00     14.17 o 
  15   1   4       21.48       17.21      6.88 o 
  16   1   4      101.81       99.90     26.88 o 
  17   1   4      362.57      364.89     30.69 o 
  18   1   4      334.04      380.37     25.98 o 
 -21   2   4       52.19       42.13     15.50 o 
 -20   2   4      266.34      263.74     13.52 o 
 -19   2   4       81.67       84.43     10.92 o 
 -18   2   4      149.98      156.36     12.77 o 
 -17   2   4      261.14      286.59     12.77 o 
 -16   2   4      143.11      150.41     10.21 o 
 -15   2   4        0.81        2.88      3.57 o 
 -14   2   4      189.12      203.61     15.56 o 
 -13   2   4      150.27      146.07      8.25 o 
 -12   2   4       53.77       55.18     12.13 o 
 -11   2   4       12.40       22.93      6.47 o 
 -10   2   4       85.79       98.43      4.82 o 
  -9   2   4      875.89      874.41     24.16 o 
  -8   2   4     1614.96     1697.90     22.93 o 
  -7   2   4       53.75       67.10      3.06 o 
  -6   2   4     1909.70     2042.43     27.19 o 
  -5   2   4      572.53      545.72      7.15 o 
  -4   2   4      222.93      237.71      5.93 o 
  -3   2   4     2180.99     2038.10     16.68 o 
  -2   2   4      176.72      185.67      2.51 o 
  -1   2   4       11.38       11.55      1.96 o 
   0   2   4      792.77      722.95      7.86 o 
   1   2   4     2629.43     2704.19     30.69 o 
   2   2   4      948.56      868.39     13.50 o 
   3   2   4      112.73      107.05      2.24 o 
   4   2   4      405.71      450.99      9.69 o 
   5   2   4       65.42       82.45      5.22 o 
   6   2   4     1841.75     2051.41     31.47 o 
   7   2   4      599.15      511.45     19.48 o 
   8   2   4     3436.67     3819.10     40.30 o 
   9   2   4      140.71      126.01     12.24 o 
  10   2   4       24.96       27.29      5.55 o 
  11   2   4      106.77      113.28     10.96 o 
  12   2   4      675.96      649.56     18.88 o 
  13   2   4        0.48        6.20      3.34 o 
  14   2   4      552.10      592.98     14.97 o 
  15   2   4      177.74      181.78     10.91 o 
  16   2   4        7.42        9.61      5.30 o 
  17   2   4       50.73       46.66     16.26 o 
  18   2   4        0.38        2.54      3.94 o 
 -21   3   4      401.32      439.75     19.12 o 
 -20   3   4      101.72       90.63     27.29 o 
 -19   3   4       14.14       17.44      5.82 o 
 -18   3   4      204.78      173.89     14.85 o 
 -17   3   4      100.03      101.85     15.43 o 
 -16   3   4      521.54      498.55     17.38 o 
 -15   3   4      138.58      130.15     10.89 o 
 -14   3   4      501.24      517.66     16.78 o 
 -13   3   4      704.58      696.96     19.12 o 
 -12   3   4     1476.89     1594.38     26.07 o 
 -11   3   4      103.97      118.21      7.59 o 
 -10   3   4      286.07      279.09      7.38 o 
  -9   3   4        7.23        1.41      1.29 o 
  -8   3   4     4273.15     4243.24     68.11 o 
  -7   3   4      455.57      395.72     10.82 o 
  -6   3   4      828.54     1027.84     20.78 o 
  -5   3   4      113.99       99.15      2.23 o 
  -4   3   4     3194.06     3338.73     41.20 o 
  -3   3   4       80.53       85.72      2.35 o 
  -2   3   4     3139.98     3036.74     26.95 o 
  -1   3   4     2419.29     2387.17     13.12 o 
   0   3   4     3413.42     3489.19     28.77 o 
   1   3   4    10417.32    10831.95     96.97 o 
   2   3   4      450.16      502.59      8.17 o 
   3   3   4      215.78      273.69      6.16 o 
   4   3   4      225.91      210.36      5.77 o 
   5   3   4       95.35       76.09      2.71 o 
   6   3   4       56.54       35.73      9.89 o 
   7   3   4     1119.21     1155.19     20.97 o 
   8   3   4       36.57       50.11     10.68 o 
   9   3   4      901.07      909.24     23.02 o 
  10   3   4      882.50      884.30     19.56 o 
  11   3   4      374.74      363.27     11.61 o 
  12   3   4      124.91      130.76      9.80 o 
  13   3   4       34.55       26.95      6.67 o 
  14   3   4        3.81        3.73      2.72 o 
  15   3   4      374.90      396.82     15.21 o 
  16   3   4      250.40      265.68     12.79 o 
  17   3   4      210.28      238.38     11.53 o 
 -20   4   4       31.60       22.94     10.01 o 
 -19   4   4      105.05       95.85     11.75 o 
 -18   4   4        4.28        7.27      4.44 o 
 -17   4   4      110.26      101.51     22.19 o 
 -16   4   4      244.93      271.27     12.62 o 
 -15   4   4      173.84      164.72      7.22 o 
 -14   4   4       56.62       48.08      4.42 o 
 -13   4   4        5.19        7.68      2.04 o 
 -12   4   4        7.14       10.88      3.08 o 
 -11   4   4       49.59       31.48      5.51 o 
 -10   4   4        7.73       10.79      3.73 o 
  -9   4   4        8.92        8.53      2.61 o 
  -8   4   4       81.43       80.91      6.59 o 
  -7   4   4       22.58       28.35      5.80 o 
  -6   4   4      601.38      647.67     13.26 o 
  -5   4   4       89.68       83.55      6.28 o 
  -4   4   4      687.12      797.56     13.63 o 
  -3   4   4      291.57      313.24     10.08 o 
  -2   4   4       33.71       42.65      4.70 o 
  -1   4   4     1475.80     1537.35     12.16 o 
   0   4   4      925.30      989.01     14.55 o 
   1   4   4      565.41      615.43     10.32 o 
   2   4   4     1327.86     1334.50     17.23 o 
   3   4   4        1.86        4.19      1.66 o 
   4   4   4        4.45        7.75      2.13 o 
   5   4   4      244.27      291.63      9.43 o 
   6   4   4      186.51      170.46      6.02 o 
   7   4   4      702.23      692.14      6.79 o 
   8   4   4        1.05        4.01      4.71 o 
   9   4   4      122.31      130.93     13.35 o 
  10   4   4       57.59       65.47     13.65 o 
  11   4   4       39.46       43.03     10.78 o 
  12   4   4       74.89       83.41     15.45 o 
  13   4   4       19.32       22.63      6.21 o 
  14   4   4       83.62       81.89     19.69 o 
  15   4   4        0.33        4.96      3.33 o 
  16   4   4       46.50       35.35     15.18 o 
  17   4   4      107.66       97.88     22.44 o 
 -19   5   4       43.19       41.50     15.60 o 
 -18   5   4       58.50       44.30     16.08 o 
 -17   5   4        1.16        2.24      4.67 o 
 -16   5   4      138.44      152.22     12.45 o 
 -15   5   4      484.96      504.17     14.66 o 
 -14   5   4       84.67       89.81     15.64 o 
 -13   5   4     1164.50     1231.50     27.23 o 
 -12   5   4      640.99      620.24     18.42 o 
 -11   5   4      249.64      232.99      9.32 o 
 -10   5   4       88.31      108.77     10.80 o 
  -9   5   4        1.42        4.62      3.48 o 
  -8   5   4      212.00      203.54      6.86 o 
  -7   5   4        1.21        2.85      2.46 o 
  -6   5   4      573.79      648.85     14.96 o 
  -5   5   4        0.07        0.45      0.52 o 
  -4   5   4       18.39       25.39      6.61 o 
  -3   5   4      892.92      929.13     22.99 o 
  -2   5   4     5615.98     5889.63     52.95 o 
  -1   5   4      139.83      148.96      7.52 o 
   0   5   4     2800.09     2890.45     37.72 o 
   1   5   4     1156.59     1159.99     15.11 o 
   2   5   4      117.32      115.67      6.49 o 
   3   5   4      811.33      815.55     17.82 o 
   4   5   4      463.93      493.89     14.34 o 
   5   5   4      145.70      124.10      6.48 o 
   6   5   4      118.95      105.96      6.50 o 
   7   5   4      493.69      503.38     12.07 o 
   8   5   4       84.40       76.52      3.57 o 
   9   5   4      228.91      227.86      5.19 o 
  10   5   4      528.53      493.06     17.85 o 
  11   5   4     1501.13     1486.87     35.60 o 
  12   5   4       54.54       50.36     11.96 o 
  13   5   4        0.54        1.98      3.48 o 
  14   5   4       57.28       48.01     16.10 o 
  15   5   4      153.82      160.35     15.91 o 
  16   5   4        4.18        4.53      5.70 o 
 -18   6   4        6.84        7.21      5.99 o 
 -17   6   4      729.86      755.78     30.88 o 
 -16   6   4      224.18      207.44     12.61 o 
 -15   6   4      647.67      642.46     22.20 o 
 -14   6   4       49.11       60.40     17.38 o 
 -13   6   4       55.03       58.23     12.13 o 
 -12   6   4        0.44        5.26      3.06 o 
 -11   6   4      283.45      264.52     10.72 o 
 -10   6   4      137.02      123.21     12.13 o 
  -9   6   4      311.19      279.72     10.11 o 
  -8   6   4      377.72      366.04     10.97 o 
  -7   6   4       86.93       83.91      7.35 o 
  -6   6   4      923.11      928.57     25.01 o 
  -5   6   4       87.00       73.42      4.42 o 
  -4   6   4      228.46      198.95      6.35 o 
  -3   6   4       73.30       80.28     13.42 o 
  -2   6   4      758.51      718.53     22.44 o 
  -1   6   4      833.53      859.41     20.95 o 
   0   6   4      116.60      108.99     13.65 o 
   1   6   4        0.92        4.89      3.63 o 
   2   6   4     1437.02     1486.76     31.85 o 
   3   6   4      135.25      136.04     10.80 o 
   4   6   4        0.54        2.85      4.68 o 
   5   6   4      144.29      136.45      9.54 o 
   6   6   4      240.32      215.57     22.75 o 
   7   6   4      942.04      940.66     20.80 o 
   8   6   4      586.55      599.34     17.49 o 
   9   6   4      930.15      939.89     28.59 o 
  10   6   4       24.62       24.67      8.91 o 
  11   6   4       23.80       21.17      8.00 o 
  12   6   4       59.09       67.07     17.70 o 
  13   6   4      703.73      720.78     25.39 o 
  14   6   4       25.37        9.68      7.03 o 
 -16   7   4       22.32       23.55      9.19 o 
 -15   7   4        6.08        4.79      4.30 o 
 -14   7   4       30.52       31.08      8.35 o 
 -13   7   4      313.17      287.35     11.58 o 
 -12   7   4      293.41      290.62     11.35 o 
 -11   7   4     1105.24     1057.26     25.75 o 
 -10   7   4        8.02        8.67      3.84 o 
  -9   7   4      565.40      549.79     19.89 o 
  -8   7   4      357.75      356.67     12.76 o 
  -7   7   4      464.71      475.27     20.07 o 
  -6   7   4      120.24      129.22     12.73 o 
  -5   7   4       52.73       50.91      8.39 o 
  -4   7   4       73.63       73.95      9.47 o 
  -3   7   4       21.51       20.36      7.33 o 
  -2   7   4      136.98      147.96     11.34 o 
  -1   7   4      492.17      469.84     15.90 o 
   0   7   4      251.76      246.40     12.13 o 
   1   7   4      566.32      543.19     24.61 o 
   2   7   4       14.16       15.50      7.21 o 
   3   7   4      220.56      229.01     13.77 o 
   4   7   4      112.61       86.32      9.45 o 
   5   7   4       33.96       39.41     11.69 o 
   6   7   4        5.22       11.50      4.94 o 
   7   7   4      181.86      173.51     12.95 o 
   8   7   4       74.35       64.79      6.00 o 
   9   7   4       40.53       30.73      7.98 o 
  10   7   4       43.32       45.05     12.60 o 
  11   7   4      287.58      304.92     26.42 o 
  12   7   4      166.91      196.81     24.50 o 
  13   7   4       60.63       64.98     26.54 o 
 -15   8   4       19.66       24.68      7.53 o 
 -14   8   4      657.46      656.81     24.89 o 
 -13   8   4      168.14      156.49     26.49 o 
 -12   8   4        0.62        4.70      4.19 o 
 -11   8   4      536.29      564.68     21.00 o 
 -10   8   4      539.54      556.50     21.17 o 
  -9   8   4        3.29        5.77      3.11 o 
  -8   8   4        0.21        4.96      4.18 o 
  -7   8   4        1.61        6.80      4.96 o 
  -6   8   4       22.79       29.36     10.15 o 
  -5   8   4      869.41      865.67     31.69 o 
  -4   8   4      781.26      789.71     24.97 o 
  -3   8   4      230.96      220.00     12.67 o 
  -2   8   4       15.71       25.18      7.58 o 
  -1   8   4      265.44      241.61     13.39 o 
   0   8   4      679.04      662.76     31.25 o 
   1   8   4       52.89       58.82     24.22 o 
   2   8   4      137.20      126.22     32.61 o 
   3   8   4        0.31        2.66      6.83 o 
   4   8   4       57.76       50.34     16.56 o 
   5   8   4       92.95       73.93     27.19 o 
   6   8   4       18.21       23.31     11.21 o 
   7   8   4       20.50       13.77      8.85 o 
   8   8   4        0.16        0.83      2.39 o 
   9   8   4      209.60      203.39     23.01 o 
  10   8   4       17.55       15.98      7.13 o 
  11   8   4       80.10       76.59     36.14 o 
 -12   9   4       15.78       17.22      7.12 o 
 -11   9   4       31.66       29.02     10.13 o 
 -10   9   4       10.89       13.23      6.20 o 
  -9   9   4       44.47       40.39     11.56 o 
  -8   9   4        8.96       11.45      4.25 o 
  -7   9   4      117.66      153.58     32.48 o 
  -6   9   4      322.92      365.68     21.06 o 
  -5   9   4       24.57       26.55     10.78 o 
  -4   9   4       96.52      101.49     13.90 o 
  -3   9   4       10.05       16.45      8.44 o 
  -2   9   4      979.48      967.86     41.78 o 
  -1   9   4      286.58      228.34     18.00 o 
   0   9   4      334.33      330.46     27.80 o 
   1   9   4       18.16       26.83     11.04 o 
   2   9   4      409.24      407.45     23.24 o 
   3   9   4       38.96       32.68     14.19 o 
   4   9   4       94.43       99.26     31.63 o 
   5   9   4      247.61      261.91     18.74 o 
   6   9   4      583.72      660.60     43.09 o 
   7   9   4      103.13       84.60     36.63 o 
   8   9   4      444.03      503.56     22.39 o 
   9   9   4        0.17        2.26      5.88 o 
  -8  10   4       61.97       52.14     21.25 o 
  -7  10   4        0.03        2.35      4.39 o 
  -6  10   4       20.23       11.84      9.22 o 
  -5  10   4      352.21      375.28     19.63 o 
  -4  10   4        6.56        5.37      6.46 o 
  -3  10   4      464.57      440.12     25.27 o 
  -2  10   4      108.50       93.60     39.07 o 
  -1  10   4        1.15        6.12      5.96 o 
   0  10   4        8.44       13.36      7.63 o 
   1  10   4      485.36      386.25     24.84 o 
   2  10   4      261.37      255.14     19.42 o 
   3  10   4       88.71       76.04     37.88 o 
   4  10   4       97.08       77.54     35.57 o 
   5  10   4      100.12       76.51     37.68 o 
 -22   1   5        3.26        6.10      4.91 o 
 -21   1   5       18.73       14.16      5.51 o 
 -20   1   5      149.35      168.84     11.86 o 
 -19   1   5      331.77      328.14     11.91 o 
 -18   1   5       18.01       26.20      6.37 o 
 -17   1   5      509.84      489.93     18.14 o 
 -16   1   5     1932.74     1894.15     38.18 o 
 -15   1   5      909.67      955.62     17.71 o 
 -14   1   5      873.47      896.50     18.20 o 
 -13   1   5      935.65      934.68     20.26 o 
 -12   1   5     1259.92     1387.86     20.03 o 
 -11   1   5        1.06        3.51      4.23 o 
 -10   1   5     1152.53     1181.53     31.79 o 
  -9   1   5     1830.71     1837.88     26.50 o 
  -8   1   5      682.93      792.26     13.61 o 
  -7   1   5        0.37        2.39      1.11 o 
  -6   1   5       39.65       42.51      2.71 o 
  -5   1   5      260.83      259.91      3.78 o 
  -4   1   5     2941.57     2926.86     14.49 o 
  -3   1   5      899.28      869.94      8.48 o 
  -2   1   5     2512.71     2544.56     24.85 o 
  -1   1   5       26.69       31.01      2.92 o 
   0   1   5      166.54      139.75      2.95 o 
   1   1   5     2495.38     2210.93     16.52 o 
   2   1   5     2717.25     2627.34     42.29 o 
   3   1   5      198.13      163.63      4.00 o 
   4   1   5       10.05       16.60      1.40 o 
   5   1   5     3753.45     3874.64     42.05 o 
   6   1   5      487.97      442.78     13.48 o 
   7   1   5      279.39      263.31      9.63 o 
   8   1   5       16.52       13.18      2.39 o 
   9   1   5     1353.99     1242.34     25.88 o 
  10   1   5     1091.59     1024.46     49.17 o 
  11   1   5        5.82        8.39      4.26 o 
  12   1   5       28.05       19.89      7.62 o 
  13   1   5       23.83       34.64     10.20 o 
  14   1   5      548.03      472.16     23.94 o 
  15   1   5      402.18      388.05     28.73 o 
  16   1   5      163.21      139.40     46.65 o 
  17   1   5      125.83      104.43     42.02 o 
 -21   2   5      302.51      287.67     12.35 o 
 -20   2   5      196.06      189.20     11.60 o 
 -19   2   5      388.53      404.01     15.39 o 
 -18   2   5      622.78      627.66     18.27 o 
 -17   2   5      146.06      143.00      9.29 o 
 -16   2   5       21.24       21.96      7.03 o 
 -15   2   5       16.53       23.76      6.26 o 
 -14   2   5        6.97       13.89      4.55 o 
 -13   2   5      229.59      226.27      9.67 o 
 -12   2   5       40.97       36.92      8.26 o 
 -11   2   5      292.85      265.37      8.68 o 
 -10   2   5      159.64      152.32      5.37 o 
  -9   2   5     2044.24     2532.29     55.65 o 
  -8   2   5     5264.78     5535.77     73.29 o 
  -7   2   5     6422.01     6703.51     58.41 o 
  -6   2   5       24.31       21.74      1.83 o 
  -5   2   5      112.26      117.86      2.70 o 
  -4   2   5     2156.30     2073.61     14.12 o 
  -3   2   5     3281.95     3052.47     15.04 o 
  -2   2   5      380.38      374.97      4.75 o 
  -1   2   5      430.98      414.64      6.08 o 
   0   2   5       86.26       75.07      2.80 o 
   1   2   5        0.32        1.19      1.16 o 
   2   2   5      384.67      384.63      6.62 o 
   3   2   5      144.26      171.19      3.56 o 
   4   2   5      297.44      215.78      7.82 o 
   5   2   5     8806.06     9112.92    158.06 o 
   6   2   5      873.97      803.46     17.07 o 
   7   2   5      279.38      332.73     13.61 o 
   8   2   5        1.28        6.14      3.42 o 
   9   2   5      186.61      196.84     10.89 o 
  10   2   5      206.52      212.83     15.37 o 
  11   2   5       74.52       83.60     22.79 o 
  12   2   5       29.14       26.03      8.97 o 
  13   2   5       70.53       96.00     24.16 o 
  14   2   5      182.95      180.03     18.44 o 
  15   2   5        0.07        2.96      3.86 o 
  16   2   5       88.07       86.20     22.52 o 
  17   2   5        6.97        8.23      7.59 o 
 -21   3   5        0.05        1.29      4.77 o 
 -20   3   5       77.07       90.68     18.16 o 
 -19   3   5      124.20      123.22     26.63 o 
 -18   3   5        7.46        7.41      4.20 o 
 -17   3   5       36.16       36.12      9.59 o 
 -16   3   5      196.07      233.30     14.76 o 
 -15   3   5        1.30        1.40      4.62 o 
 -14   3   5      246.07      233.67      9.53 o 
 -13   3   5       95.64      109.51     23.14 o 
 -12   3   5      277.61      278.52     29.29 o 
 -11   3   5      139.79      124.30      7.59 o 
 -10   3   5      575.44      650.83     15.83 o 
  -9   3   5       15.33       32.17      5.25 o 
  -8   3   5     1286.05     1374.78     12.19 o 
  -7   3   5      362.32      342.39     11.75 o 
  -6   3   5       10.16        8.03      1.72 o 
  -5   3   5     4278.36     4740.13     68.68 o 
  -4   3   5     1779.84     1951.86     23.63 o 
  -3   3   5      199.56      202.40      3.97 o 
  -2   3   5        7.12        5.97      1.49 o 
  -1   3   5      194.23      250.61      6.03 o 
   0   3   5     2197.64     2352.72     27.14 o 
   1   3   5       18.85       47.88      5.25 o 
   2   3   5     3750.68     4029.22     38.53 o 
   3   3   5      491.03      533.64     14.60 o 
   4   3   5       13.67       26.80      3.14 o 
   5   3   5      159.74      155.09      9.46 o 
   6   3   5      180.49      177.39     13.77 o 
   7   3   5      267.77      303.13     13.92 o 
   8   3   5      198.97      202.81     12.45 o 
   9   3   5        2.46       13.35      5.70 o 
  10   3   5        0.37        2.72      5.10 o 
  11   3   5       95.78       91.52     12.69 o 
  12   3   5      519.13      467.22     18.89 o 
  13   3   5        0.37        4.48      4.30 o 
  14   3   5        0.90        7.50      4.33 o 
  15   3   5        0.05        4.89      6.34 o 
  16   3   5       40.80       42.28     16.06 o 
 -20   4   5      442.58      458.11     16.47 o 
 -19   4   5      236.30      237.17     11.61 o 
 -18   4   5      386.97      421.53     17.00 o 
 -17   4   5       87.16       97.67     12.06 o 
 -16   4   5      326.11      352.81     13.20 o 
 -15   4   5        8.24        8.07      4.69 o 
 -14   4   5       28.65       30.21      8.57 o 
 -13   4   5       23.75       19.34      3.81 o 
 -12   4   5      218.43      212.24      7.42 o 
 -11   4   5      178.25      162.05      8.34 o 
 -10   4   5       10.86       10.35      2.60 o 
  -9   4   5     1302.97     1373.85     16.74 o 
  -8   4   5      314.29      286.74      8.75 o 
  -7   4   5     4606.84     4665.63     40.22 o 
  -6   4   5      100.60      104.73      6.36 o 
  -5   4   5      903.48      983.96     15.20 o 
  -4   4   5      401.39      335.16      9.17 o 
  -3   4   5      860.48      808.55     16.17 o 
  -2   4   5      990.75      998.66     16.31 o 
  -1   4   5     1422.19     1331.71     24.36 o 
   0   4   5     1072.09     1073.00     16.84 o 
   1   4   5     1016.27      984.96     28.11 o 
   2   4   5     1099.26     1153.85     17.85 o 
   3   4   5      452.29      528.04     14.68 o 
   4   4   5      636.98      600.02     12.89 o 
   5   4   5       16.23       12.72      3.65 o 
   6   4   5     2856.13     3066.81     55.13 o 
   7   4   5      292.50      276.65     11.23 o 
   8   4   5      316.48      352.03     19.99 o 
   9   4   5        7.32        9.78      5.83 o 
  10   4   5       97.53      110.16     20.00 o 
  11   4   5      201.32      173.51     17.24 o 
  12   4   5      123.31      119.90     16.19 o 
  13   4   5       29.55       19.81      7.68 o 
  14   4   5       47.13       69.01     22.52 o 
  15   4   5      234.61      210.84     17.68 o 
  16   4   5        6.30        6.64      5.49 o 
 -19   5   5       50.44       42.00     16.34 o 
 -18   5   5       53.37       40.09     11.92 o 
 -17   5   5      390.74      381.19     14.85 o 
 -16   5   5      119.33      124.73     14.27 o 
 -15   5   5       92.14       94.45     24.22 o 
 -14   5   5      311.64      277.01     13.07 o 
 -13   5   5        3.51        7.51      4.17 o 
 -12   5   5       43.84       44.31     11.53 o 
 -11   5   5      173.10      156.32     10.84 o 
 -10   5   5      461.24      465.80     22.61 o 
  -9   5   5     1262.19     1243.23     26.80 o 
  -8   5   5      188.34      183.78      6.84 o 
  -7   5   5       83.16       75.58      6.60 o 
  -6   5   5      873.04      879.94     16.29 o 
  -5   5   5      636.36      582.71     10.69 o 
  -4   5   5     1529.93     1542.86     21.23 o 
  -3   5   5        0.09        4.68      2.32 o 
  -2   5   5     3312.02     3797.09     44.33 o 
  -1   5   5      357.47      384.71     10.18 o 
   0   5   5      373.73      442.73     13.26 o 
   1   5   5      269.90      275.58      7.97 o 
   2   5   5      264.88      260.13      7.76 o 
   3   5   5       84.93       70.01      8.37 o 
   4   5   5      348.85      329.09     10.46 o 
   5   5   5      106.35      104.04      8.19 o 
   6   5   5       13.88       18.27      3.29 o 
   7   5   5      318.46      314.95      4.56 o 
   8   5   5      167.94      213.01     14.80 o 
   9   5   5       37.44       37.75      8.80 o 
  10   5   5        1.36        4.15      4.01 o 
  11   5   5      244.67      244.43     15.27 o 
  12   5   5       53.42       45.49     14.01 o 
  13   5   5       14.94       22.97      8.67 o 
  14   5   5      195.82      196.30     16.01 o 
  15   5   5       23.25       18.22      7.99 o 
 -18   6   5       38.19       44.49     13.90 o 
 -17   6   5      253.11      257.47     11.89 o 
 -16   6   5      204.71      195.12     10.86 o 
 -15   6   5       32.01       31.03      8.69 o 
 -14   6   5        8.00        9.33      3.76 o 
 -13   6   5      142.89      123.52     11.88 o 
 -12   6   5      204.25      153.29     11.03 o 
 -11   6   5      198.01      218.29     11.46 o 
 -10   6   5      128.96      117.10     10.92 o 
  -9   6   5        1.33        3.91      3.47 o 
  -8   6   5       44.57       39.57      8.61 o 
  -7   6   5     1870.66     1937.79     29.72 o 
  -6   6   5      590.49      578.63     17.39 o 
  -5   6   5      341.94      349.11      4.82 o 
  -4   6   5      364.97      369.69     16.74 o 
  -3   6   5      256.10      252.41      9.60 o 
  -2   6   5       18.15       19.30      5.38 o 
  -1   6   5       24.12       22.33      6.07 o 
   0   6   5       10.56       12.12      4.20 o 
   1   6   5        7.09        6.53      2.85 o 
   2   6   5      959.02     1004.67     23.82 o 
   3   6   5      434.68      441.14     16.74 o 
   4   6   5      655.83      627.54     25.62 o 
   5   6   5     1402.12     1319.68     38.24 o 
   6   6   5      126.25      126.35     11.46 o 
   7   6   5       89.11       72.81     10.00 o 
   8   6   5      484.68      447.22     19.71 o 
   9   6   5       80.96       83.39     20.90 o 
  10   6   5       59.29       53.23     16.55 o 
  11   6   5      123.20      109.88     22.79 o 
  12   6   5        0.28        3.41      4.01 o 
  13   6   5        0.73        5.98      4.75 o 
  14   6   5       40.28       41.52     19.29 o 
 -17   7   5      480.51      511.69     19.19 o 
 -16   7   5       31.35       31.47     12.00 o 
 -15   7   5       82.93       79.36     22.44 o 
 -14   7   5      572.07      587.25     19.96 o 
 -13   7   5       68.82       65.75     14.16 o 
 -12   7   5       24.85       32.43      8.57 o 
 -11   7   5       34.31       47.11     11.97 o 
 -10   7   5      960.35     1058.96     26.08 o 
  -9   7   5       48.55       55.23     12.97 o 
  -8   7   5        0.37        7.39      3.93 o 
  -7   7   5      441.66      421.97     16.32 o 
  -6   7   5      314.86      306.32     12.78 o 
  -5   7   5        1.77        3.25      1.75 o 
  -4   7   5     1959.48     2022.45     50.85 o 
  -3   7   5      154.75      163.00     14.32 o 
  -2   7   5        3.03        3.72      5.14 o 
  -1   7   5      682.14      687.95     20.49 o 
   0   7   5      847.46      828.74     22.16 o 
   1   7   5      949.59      950.11     27.05 o 
   2   7   5      161.12      108.81     14.83 o 
   3   7   5      289.27      286.98     12.50 o 
   4   7   5      319.16      324.84     17.11 o 
   5   7   5       32.83       28.64      9.89 o 
   6   7   5      114.39      119.72     13.96 o 
   7   7   5       84.46       54.02     17.10 o 
   8   7   5        0.45        8.21      6.60 o 
   9   7   5      622.05      629.85     22.79 o 
  10   7   5      219.60      180.96     16.32 o 
  11   7   5      152.77      145.84     13.74 o 
  12   7   5      109.22       92.89     32.22 o 
 -15   8   5      410.52      378.90     22.08 o 
 -14   8   5      130.49      126.17     18.21 o 
 -13   8   5      266.24      274.07     13.23 o 
 -12   8   5      189.20      193.75     15.47 o 
 -11   8   5       29.08       33.07      9.17 o 
 -10   8   5       91.65       83.72     18.14 o 
  -9   8   5       65.13       73.64     15.14 o 
  -8   8   5       17.69       24.83      5.45 o 
  -7   8   5       76.78       71.40     25.09 o 
  -6   8   5       53.14       59.98     23.33 o 
  -5   8   5      611.56      597.24     22.92 o 
  -4   8   5      243.47      234.95     14.60 o 
  -3   8   5        4.22        3.12      5.14 o 
  -2   8   5     3963.64     4048.07     79.13 o 
  -1   8   5       62.93       49.41     15.08 o 
   0   8   5      168.18      190.52     45.70 o 
   1   8   5       35.19       37.33     12.29 o 
   2   8   5        5.69       10.72     10.14 o 
   3   8   5       40.26       64.48     19.47 o 
   4   8   5       26.16       23.24      9.04 o 
   5   8   5      100.21       97.68     27.03 o 
   6   8   5        0.53        6.06      4.89 o 
   7   8   5      207.85      180.19     12.81 o 
   8   8   5       14.73       20.10     10.62 o 
   9   8   5        0.40        3.52      9.15 o 
  10   8   5       83.25       58.56     29.72 o 
 -12   9   5       11.93       11.53      4.20 o 
 -11   9   5       31.59       33.87     14.81 o 
 -10   9   5       26.69       29.28      7.82 o 
  -9   9   5        4.06        4.66      6.89 o 
  -8   9   5        6.55       10.38      4.51 o 
  -7   9   5       60.62       54.25     20.12 o 
  -6   9   5        0.25        7.37      4.92 o 
  -5   9   5       69.22       59.66     23.34 o 
  -4   9   5        2.50        4.15      5.03 o 
  -3   9   5      190.92      170.85     26.25 o 
  -2   9   5       14.93       20.69      9.48 o 
  -1   9   5       18.12       10.21      9.58 o 
   0   9   5        1.77        4.50      5.81 o 
   1   9   5      324.34      291.15     20.80 o 
   2   9   5       16.93       18.07      9.75 o 
   3   9   5       75.62       76.53     23.88 o 
   4   9   5       84.26       77.12     34.74 o 
   5   9   5      281.97      301.37     18.44 o 
   6   9   5       38.66       33.36     20.13 o 
   7   9   5       71.80       70.51     35.77 o 
   8   9   5      142.91      162.00     21.56 o 
  -8  10   5       63.95       65.22     20.00 o 
  -7  10   5      174.08      172.65     23.15 o 
  -6  10   5      248.73      249.06     20.15 o 
  -5  10   5       21.39       19.06     11.47 o 
  -4  10   5       51.86       38.43     18.41 o 
  -3  10   5       41.19       25.90     11.53 o 
  -2  10   5       19.15       30.36     17.02 o 
  -1  10   5     1082.26     1129.27     48.37 o 
   0  10   5       46.23       24.34     14.64 o 
   1  10   5      557.76      543.38     73.57 o 
   2  10   5      155.93      121.24     21.22 o 
   3  10   5      226.04      255.46     19.28 o 
 -22   0   6      225.50      243.67     16.52 o 
 -21   0   6       25.68        7.57     10.64 o 
 -20   0   6       86.02       75.61     32.08 o 
 -19   0   6      424.55      465.68     51.14 o 
 -18   0   6     1470.72     1408.81     44.65 o 
 -17   0   6       84.80       89.70     25.44 o 
 -16   0   6        6.80       13.48      5.90 o 
 -15   0   6     1887.10     1957.17     40.93 o 
 -14   0   6      199.73      210.92     11.30 o 
 -13   0   6        3.59        8.06      4.57 o 
 -12   0   6      893.73      978.93     40.43 o 
 -11   0   6      855.17      822.65     24.00 o 
 -10   0   6      728.73      682.87     15.10 o 
  -9   0   6     2086.22     2127.40     22.64 o 
  -8   0   6      257.84      217.97      7.04 o 
  -7   0   6      184.08      164.60      5.69 o 
  -6   0   6     2713.75     2970.86     30.36 o 
  -5   0   6      808.51      866.46     12.42 o 
  -4   0   6     8355.84     8319.64    102.17 o 
  -3   0   6     4184.18     4052.28     35.01 o 
  -2   0   6     2072.47     2049.67     24.23 o 
  -1   0   6      349.10      325.20      7.73 o 
   0   0   6     1480.58     1553.55     19.41 o 
   1   0   6     1449.13     1401.61     15.44 o 
   2   0   6     3220.99     2971.18    109.76 o 
   3   0   6     4332.12     4324.16     50.88 o 
   4   0   6     2237.63     2465.45     27.62 o 
   5   0   6      168.56      137.27      9.99 o 
   6   0   6      436.37      419.46     25.26 o 
   7   0   6      404.00       20.59      6.32 o 
   8   0   6      390.48      400.96     43.09 o 
   9   0   6      583.13      583.08     51.88 o 
  10   0   6      120.54      105.45     16.01 o 
  11   0   6      286.69      268.41     25.66 o 
  12   0   6       17.57       14.99     17.71 o 
  13   0   6        9.81       33.74     17.59 o 
  14   0   6      562.05      611.16     43.89 o 
  15   0   6        0.38        2.36     11.67 o 
  16   0   6       97.33      101.21     49.04 o 
  17   0   6        7.50       12.95     10.67 o 
 -22   1   6      151.36      152.19     18.86 o 
 -21   1   6       51.46       45.23     13.22 o 
 -20   1   6       81.40       88.62     21.51 o 
 -19   1   6      188.86      196.93     12.58 o 
 -18   1   6      133.72      141.78     12.99 o 
 -17   1   6       59.22       59.46     13.84 o 
 -16   1   6       33.54       41.62     10.61 o 
 -15   1   6        7.92        5.29      3.30 o 
 -14   1   6       93.97       98.54     12.68 o 
 -13   1   6      109.53      140.08     13.36 o 
 -12   1   6        7.78        6.53      2.00 o 
 -11   1   6     1093.54     1174.18     16.03 o 
 -10   1   6      587.82      521.01     10.61 o 
  -9   1   6      397.01      467.65      9.51 o 
  -8   1   6      321.07      270.09      5.85 o 
  -7   1   6       34.96       77.17      7.45 o 
  -6   1   6     1029.83     1009.77      8.51 o 
  -5   1   6       21.11       31.36      2.48 o 
  -4   1   6      107.05      139.99      2.90 o 
  -3   1   6     2593.66     2645.95     20.30 o 
  -2   1   6      180.71      214.25      3.44 o 
  -1   1   6      545.38      588.04      6.60 o 
   0   1   6      717.87      693.94      8.31 o 
   1   1   6      696.49      717.55     11.27 o 
   2   1   6       58.28       57.42      2.87 o 
   3   1   6     1189.08     1339.83     24.31 o 
   4   1   6      466.64      439.24      8.14 o 
   5   1   6     2327.71     2384.09     25.95 o 
   6   1   6       54.46       40.87      2.42 o 
   7   1   6      226.45      232.23     11.25 o 
   8   1   6       58.63       59.81     15.81 o 
   9   1   6      182.28      163.13     16.23 o 
  10   1   6       85.84       67.39      6.71 o 
  11   1   6       56.79       53.56     14.23 o 
  12   1   6        0.25        4.12      6.64 o 
  13   1   6      632.34      599.68     19.75 o 
  14   1   6        9.21        7.84      5.76 o 
  15   1   6       49.36       61.82     22.71 o 
  16   1   6      163.14      174.02     15.62 o 
 -21   2   6        0.18        6.58      3.83 o 
 -20   2   6        1.02        5.64      4.37 o 
 -19   2   6       41.30       44.08     13.05 o 
 -18   2   6       13.12       16.63      5.29 o 
 -17   2   6        0.43        0.47      4.78 o 
 -16   2   6        1.37        6.40      4.84 o 
 -15   2   6       73.85       84.31     19.92 o 
 -14   2   6      123.37      115.89      8.84 o 
 -13   2   6       53.49       53.42     11.56 o 
 -12   2   6        0.70        5.24      1.77 o 
 -11   2   6     1833.18     1938.52     45.11 o 
 -10   2   6        8.33        9.60      2.14 o 
  -9   2   6     6218.51     6548.82     53.31 o 
  -8   2   6     3350.20     3667.66     69.09 o 
  -7   2   6       61.52       75.01      3.17 o 
  -6   2   6       17.49       10.49      1.63 o 
  -5   2   6      132.86      148.83      4.15 o 
  -4   2   6      555.38      606.27      8.72 o 
  -3   2   6      578.40      591.93      9.78 o 
  -2   2   6      192.09      232.28      4.02 o 
  -1   2   6     3250.88     3220.13     31.80 o 
   0   2   6      207.20      206.09      4.69 o 
   1   2   6      327.98      324.61      6.39 o 
   2   2   6     2008.62     1960.09     16.69 o 
   3   2   6     2119.03     2183.79     27.33 o 
   4   2   6     2239.94     2392.21     31.78 o 
   5   2   6        2.98       11.46      4.23 o 
   6   2   6     2372.01     2636.86     73.09 o 
   7   2   6      179.68      174.65     10.44 o 
   8   2   6       50.41       64.54     18.92 o 
   9   2   6      141.38      134.79     10.08 o 
  10   2   6       68.35       79.44     22.40 o 
  11   2   6      109.80      118.33     12.16 o 
  12   2   6       51.86       55.33     15.22 o 
  13   2   6      106.48      117.83     25.95 o 
  14   2   6      260.47      250.37     14.87 o 
  15   2   6      113.64      143.56     30.82 o 
  16   2   6      717.22      701.80     29.98 o 
 -21   3   6       23.31       25.87     10.61 o 
 -20   3   6       75.80       76.48     21.78 o 
 -19   3   6       29.14       34.98     10.20 o 
 -18   3   6      848.75      824.11     26.22 o 
 -17   3   6       29.84       37.82      7.85 o 
 -16   3   6        4.52        5.60      4.39 o 
 -15   3   6      181.24      168.16     11.75 o 
 -14   3   6      268.83      277.09     11.43 o 
 -13   3   6     1014.15     1012.47     19.98 o 
 -12   3   6      224.05      192.71      7.83 o 
 -11   3   6        5.01        2.21      1.62 o 
 -10   3   6      841.99      767.50     12.16 o 
  -9   3   6      383.54      389.24      7.05 o 
  -8   3   6      455.92      546.41      9.72 o 
  -7   3   6     1291.24     1207.61     19.57 o 
  -6   3   6     4432.67     4781.13     48.62 o 
  -5   3   6     5108.01     5514.24     85.82 o 
  -4   3   6      571.39      473.13     13.06 o 
  -3   3   6     1394.74     1497.79     11.42 o 
  -2   3   6        8.09        6.83      1.64 o 
  -1   3   6     1928.18     2116.05     24.86 o 
   0   3   6       62.82       61.57      4.31 o 
   1   3   6       20.93       29.94      4.63 o 
   2   3   6      582.43      606.81     10.60 o 
   3   3   6      239.85      225.97      6.36 o 
   4   3   6      911.22     1029.78     14.20 o 
   5   3   6      786.47      817.93     20.58 o 
   6   3   6     1966.60     1968.35     89.41 o 
   7   3   6      227.88      221.04     10.87 o 
   8   3   6      124.85      142.52      9.27 o 
   9   3   6      825.88      821.24     25.58 o 
  10   3   6     1052.89     1099.54     30.82 o 
  11   3   6      133.87      191.11     18.29 o 
  12   3   6      507.81      504.46     16.07 o 
  13   3   6        0.59        4.32      4.44 o 
  14   3   6       26.49       19.83      9.95 o 
  15   3   6      211.73      212.25     16.04 o 
  16   3   6        3.98       17.37      8.56 o 
 -20   4   6       81.36       56.90     22.37 o 
 -19   4   6      118.14       90.79     20.14 o 
 -18   4   6      199.31      161.43     11.24 o 
 -17   4   6        1.83        5.30      5.80 o 
 -16   4   6        0.40        6.10      4.49 o 
 -15   4   6      114.81      114.37     12.29 o 
 -14   4   6      180.65      171.15     10.99 o 
 -13   4   6        0.33        4.17      1.88 o 
 -12   4   6        4.84       11.85      3.80 o 
 -11   4   6      306.02      311.31      7.84 o 
 -10   4   6      217.44      226.81      7.60 o 
  -9   4   6      798.66      842.51     14.03 o 
  -8   4   6      893.20      994.13     13.33 o 
  -7   4   6       51.13       40.91      5.26 o 
  -6   4   6       97.52      108.01      3.28 o 
  -5   4   6     1911.59     2032.37     36.48 o 
  -4   4   6      149.23      136.73      4.82 o 
  -3   4   6     1106.84     1014.60     16.09 o 
  -2   4   6       60.29       59.47      3.93 o 
  -1   4   6      165.91      151.02      5.57 o 
   0   4   6        0.05        1.33      1.83 o 
   1   4   6     1070.44     1096.98     12.43 o 
   2   4   6      311.25      287.29      7.34 o 
   3   4   6       51.97       53.01      4.97 o 
   4   4   6      462.02      465.94     12.36 o 
   5   4   6      650.66      704.42     17.20 o 
   6   4   6      161.78      165.57      9.05 o 
   7   4   6       12.95       16.58      6.08 o 
   8   4   6      409.68      431.13     15.40 o 
   9   4   6        0.71        2.18      5.32 o 
  10   4   6        0.51        7.62      6.06 o 
  11   4   6        6.62        8.18      4.65 o 
  12   4   6      107.53       84.37     11.12 o 
  13   4   6       64.25       52.20     13.76 o 
  14   4   6       15.68       13.33      5.56 o 
  15   4   6       56.09       45.00     16.02 o 
 -19   5   6       58.21       50.21     15.10 o 
 -18   5   6      581.43      561.97     19.45 o 
 -17   5   6        0.28        4.27      4.70 o 
 -16   5   6       66.57       75.09     19.43 o 
 -15   5   6      291.94      293.85     11.39 o 
 -14   5   6      153.95      153.66      9.41 o 
 -13   5   6       74.34       83.74     17.63 o 
 -12   5   6      176.74      184.81     10.25 o 
 -11   5   6        4.95        7.83      4.24 o 
 -10   5   6      506.21      528.73     13.27 o 
  -9   5   6       41.38       36.19      9.84 o 
  -8   5   6       81.09       77.75      5.54 o 
  -7   5   6      690.15      651.04     15.58 o 
  -6   5   6     4612.55     4756.82     48.70 o 
  -5   5   6     1410.23     1496.40     17.29 o 
  -4   5   6       88.18       84.10      4.48 o 
  -3   5   6      510.51      586.29     12.90 o 
  -2   5   6      548.97      527.33     20.98 o 
  -1   5   6       90.68      103.41      5.31 o 
   0   5   6        3.73        4.83      1.78 o 
   1   5   6      292.02      290.48      7.80 o 
   2   5   6        9.60       10.39      3.14 o 
   3   5   6       22.18       19.55      6.72 o 
   4   5   6       33.71       37.23      4.83 o 
   5   5   6       94.82       63.40      6.71 o 
   6   5   6      120.50       87.40      4.78 o 
   7   5   6      839.60      818.04     25.93 o 
   8   5   6       45.35       43.08     10.24 o 
   9   5   6      553.23      544.76     18.07 o 
  10   5   6        0.03        5.25      4.72 o 
  11   5   6      615.27      665.94     26.54 o 
  12   5   6      117.67      124.21     11.68 o 
  13   5   6       32.07       40.06     15.55 o 
  14   5   6       26.26       20.87      7.33 o 
 -18   6   6       17.31       11.10      4.21 o 
 -17   6   6      273.56      259.15     12.25 o 
 -16   6   6       10.36       20.37      6.11 o 
 -15   6   6        0.09        4.86      3.55 o 
 -14   6   6      144.35      124.38     10.57 o 
 -13   6   6      179.42      161.20     11.14 o 
 -12   6   6      175.69      190.46     13.54 o 
 -11   6   6       69.30       82.60     14.18 o 
 -10   6   6      272.23      267.60     14.42 o 
  -9   6   6     1821.72     1865.86     38.93 o 
  -8   6   6      829.77      769.65     29.35 o 
  -7   6   6       51.55       38.10      9.00 o 
  -6   6   6        2.82        3.06      1.52 o 
  -5   6   6      179.73      175.78      4.60 o 
  -4   6   6      309.09      311.29      8.25 o 
  -3   6   6     1362.97     1360.79     38.77 o 
  -2   6   6       11.77       10.60      3.29 o 
  -1   6   6      272.57      250.16      9.02 o 
   0   6   6       11.39       16.61      5.63 o 
   1   6   6      399.70      368.70     12.09 o 
   2   6   6       30.01       33.18      8.37 o 
   3   6   6      448.90      454.81     20.37 o 
   4   6   6      552.41      535.39     25.41 o 
   5   6   6       12.00       14.03      6.79 o 
   6   6   6     2205.95     2101.52     44.98 o 
   7   6   6       62.63       58.06     15.01 o 
   8   6   6      334.43      386.25     14.84 o 
   9   6   6       12.70        8.26      5.81 o 
  10   6   6      146.41      133.23     14.27 o 
  11   6   6       87.54       81.70     22.73 o 
  12   6   6        6.61       20.30     10.35 o 
  13   6   6      161.21      145.98     18.34 o 
 -17   7   6       35.57       30.54     13.14 o 
 -16   7   6      148.67      149.67     14.92 o 
 -15   7   6       96.88      109.93     13.09 o 
 -14   7   6        1.82        6.93      3.83 o 
 -13   7   6      134.84      150.86     13.77 o 
 -12   7   6       19.16       21.94      6.51 o 
 -11   7   6       64.57       57.67     15.33 o 
 -10   7   6       80.03       59.21     14.21 o 
  -9   7   6       27.28       26.42      8.01 o 
  -8   7   6        9.74        7.41      3.85 o 
  -7   7   6       17.68       20.16      6.20 o 
  -6   7   6     1252.67     1164.64     35.05 o 
  -5   7   6      178.31      164.96     10.66 o 
  -4   7   6        1.88        1.84      4.17 o 
  -3   7   6      230.30      219.75     11.12 o 
  -2   7   6       14.56       16.67      6.33 o 
  -1   7   6      410.96      384.66     28.94 o 
   0   7   6      291.51      310.41     12.11 o 
   1   7   6      128.29       95.62      9.41 o 
   2   7   6      155.96      143.89     14.26 o 
   3   7   6       12.27        5.78      3.87 o 
   4   7   6       56.26       84.21     20.96 o 
   5   7   6       27.18       35.77     11.99 o 
   6   7   6        0.34        2.07      4.47 o 
   7   7   6      503.21      494.27     16.83 o 
   8   7   6       13.32       10.53      5.58 o 
   9   7   6       10.09        8.87      3.46 o 
  10   7   6      407.98      377.46     21.42 o 
  11   7   6       56.71       58.49     18.98 o 
 -15   8   6      159.20      203.82     17.56 o 
 -14   8   6       82.82       92.92     31.26 o 
 -13   8   6        2.56        2.63      3.17 o 
 -12   8   6       92.48       91.44     15.04 o 
 -11   8   6      428.67      457.24     17.43 o 
 -10   8   6       61.45       57.22     15.48 o 
  -9   8   6      317.09      332.40     13.11 o 
  -8   8   6      140.34      140.79     12.22 o 
  -7   8   6      112.83      101.24     11.04 o 
  -6   8   6        9.53        9.94      6.02 o 
  -5   8   6       69.60       67.24     16.30 o 
  -4   8   6       74.13       85.63     13.65 o 
  -3   8   6      952.27      939.08     31.86 o 
  -2   8   6       27.05       28.99     10.89 o 
  -1   8   6        1.05        1.17      3.56 o 
   0   8   6       11.22       13.62      4.73 o 
   1   8   6       35.08       31.22     19.79 o 
   2   8   6      326.05      304.47     16.90 o 
   3   8   6        4.97        9.03      4.44 o 
   4   8   6       81.80       69.07     23.06 o 
   5   8   6       20.27       20.82      8.01 o 
   6   8   6       21.19       19.43      9.31 o 
   7   8   6       35.94       38.79     12.16 o 
   8   8   6      369.78      391.62     23.09 o 
   9   8   6      185.46      164.38     47.36 o 
 -12   9   6       61.49       53.05     18.91 o 
 -11   9   6      569.20      624.88     22.97 o 
 -10   9   6      316.52      362.82     21.46 o 
  -9   9   6      199.89      190.44     32.61 o 
  -8   9   6      122.03      115.45     29.94 o 
  -7   9   6      185.96      211.98     13.65 o 
  -6   9   6       33.94       25.45     10.95 o 
  -5   9   6      187.25      184.37     15.44 o 
  -4   9   6       50.31       45.04     15.38 o 
  -3   9   6       80.43       67.37     21.16 o 
  -2   9   6        1.02        3.75      5.49 o 
  -1   9   6      317.59      330.50     16.70 o 
   0   9   6      103.45      110.77     12.54 o 
   1   9   6      287.61      250.83     19.15 o 
   2   9   6       93.21       67.18     29.39 o 
   3   9   6       19.56       29.53     15.79 o 
   4   9   6      981.80     1015.52     52.44 o 
   5   9   6       32.23       32.97     19.07 o 
   6   9   6       29.83       35.81     15.38 o 
   7   9   6        7.23        9.99      8.47 o 
  -7  10   6       33.16       29.23     11.19 o 
  -6  10   6      318.14      327.35     23.32 o 
  -5  10   6        0.00        0.19      9.73 o 
  -4  10   6      398.78      428.46     24.73 o 
  -3  10   6      124.24      127.57     49.55 o 
  -2  10   6       14.43       10.75      7.31 o 
  -1  10   6      325.40      334.88     34.73 o 
   0  10   6      214.69      199.90     28.18 o 
   1  10   6       32.06       32.30     31.78 o 
   2  10   6        8.73        7.19      4.24 o 
 -22   1   7      121.55      111.00     34.13 o 
 -21   1   7      146.20      153.46     10.48 o 
 -20   1   7      216.36      237.86     13.26 o 
 -19   1   7        3.82        5.65      3.57 o 
 -18   1   7       10.14        5.90      4.15 o 
 -17   1   7       59.60       50.99     13.14 o 
 -16   1   7        6.60        5.59      3.41 o 
 -15   1   7        0.33        2.69      3.91 o 
 -14   1   7     1312.34     1407.73     23.85 o 
 -13   1   7       17.02       25.78      7.26 o 
 -12   1   7       44.31       59.63     11.73 o 
 -11   1   7       72.22       77.23      5.90 o 
 -10   1   7      653.04      600.65     13.35 o 
  -9   1   7      208.33      174.24      5.44 o 
  -8   1   7        9.53        9.07      1.97 o 
  -7   1   7       37.77       43.41      3.29 o 
  -6   1   7        6.25        6.28      1.37 o 
  -5   1   7     7003.55     7092.35     63.59 o 
  -4   1   7      743.67      666.77     10.40 o 
  -3   1   7      120.61      101.59      2.70 o 
  -2   1   7     1934.41     2026.02     21.80 o 
  -1   1   7       51.30       34.93      3.17 o 
   0   1   7      164.36      180.28      5.10 o 
   1   1   7     1311.29     1293.17      8.61 o 
   2   1   7      262.29      267.85      6.78 o 
   3   1   7      903.90      807.61     17.34 o 
   4   1   7     2131.63     2029.91     37.62 o 
   5   1   7     1679.97     1687.27     30.37 o 
   6   1   7      507.52      523.35     14.53 o 
   7   1   7       80.52       87.44     16.00 o 
   8   1   7      873.99      848.04     43.80 o 
   9   1   7      288.26      288.42     15.50 o 
  10   1   7        9.14        9.25      4.72 o 
  11   1   7      144.75      103.79     29.07 o 
  12   1   7      578.95      520.16     17.12 o 
  13   1   7       37.07       34.96     10.35 o 
  14   1   7      155.01      182.91     15.60 o 
  15   1   7       27.20       28.67      9.36 o 
  16   1   7       68.04       64.56     17.33 o 
 -21   2   7       86.36       88.88     24.34 o 
 -20   2   7       77.76       92.21     22.91 o 
 -19   2   7      201.95      229.07     28.36 o 
 -18   2   7       15.18       25.94      8.13 o 
 -17   2   7       30.62       28.54      7.81 o 
 -16   2   7      269.74      257.01     13.38 o 
 -15   2   7        1.18        5.55      3.90 o 
 -14   2   7      308.77      278.39     13.35 o 
 -13   2   7      572.53      541.00     13.81 o 
 -12   2   7      431.60      400.22      9.69 o 
 -11   2   7     1488.89     1745.80     30.79 o 
 -10   2   7      178.96      211.09      6.35 o 
  -9   2   7     1149.55     1254.58     18.00 o 
  -8   2   7      363.73      305.18     10.62 o 
  -7   2   7       34.10       51.65      3.35 o 
  -6   2   7     1160.94     1070.83     14.30 o 
  -5   2   7      749.62      667.53     14.43 o 
  -4   2   7     2049.97     2129.05     35.94 o 
  -3   2   7       22.85       29.35      1.53 o 
  -2   2   7      133.42      149.05      3.53 o 
  -1   2   7     1393.26     1444.58     21.61 o 
   0   2   7     3185.34     3398.65     27.64 o 
   1   2   7      412.89      359.60      7.89 o 
   2   2   7     1546.73     1674.46     30.74 o 
   3   2   7     1737.68     1820.88     28.48 o 
   4   2   7        8.51       15.14      5.69 o 
   5   2   7      162.35      173.80     11.95 o 
   6   2   7        6.64        5.17      4.82 o 
   7   2   7       23.54       26.28      7.24 o 
   8   2   7        4.82        8.40      5.07 o 
   9   2   7        0.31        4.76      5.54 o 
  10   2   7      563.87      482.66     19.42 o 
  11   2   7       88.60      108.38     27.66 o 
  12   2   7      185.42      237.51     15.61 o 
  13   2   7      251.38      251.45     16.12 o 
  14   2   7      118.42       61.62     21.10 o 
  15   2   7       33.88       44.51     17.27 o 
 -21   3   7      316.82      325.90     17.13 o 
 -20   3   7       24.78       25.29      7.37 o 
 -19   3   7      819.58      816.13     24.64 o 
 -18   3   7        6.48       10.82      4.46 o 
 -17   3   7      135.72      132.93     13.00 o 
 -16   3   7        5.56        6.38      4.81 o 
 -15   3   7       94.76       90.46     18.83 o 
 -14   3   7      691.79      678.85     17.98 o 
 -13   3   7       85.01       12.23     54.66 o 
 -12   3   7       88.39       90.61      7.55 o 
 -11   3   7      117.15      117.09      5.94 o 
 -10   3   7      465.40      514.56     17.43 o 
  -9   3   7      430.08      498.71      9.04 o 
  -8   3   7       75.98       90.69      3.63 o 
  -7   3   7      379.39      398.92      7.30 o 
  -6   3   7      363.39      413.66     13.11 o 
  -5   3   7       34.69       25.89      5.33 o 
  -4   3   7      588.00      626.95     18.02 o 
  -3   3   7      874.75      916.08     15.06 o 
  -2   3   7     1675.93     1809.04     13.65 o 
  -1   3   7       69.33       87.54      4.43 o 
   0   3   7      160.21      145.58      4.76 o 
   1   3   7      111.02      133.68      4.98 o 
   2   3   7       66.48       63.35      4.46 o 
   3   3   7      387.36      384.31      9.50 o 
   4   3   7        0.02        3.74      4.20 o 
   5   3   7      236.02      248.45     11.66 o 
   6   3   7       30.35       24.34      7.89 o 
   7   3   7      323.10      309.89     18.60 o 
   8   3   7      187.13      200.22     11.58 o 
   9   3   7      193.38      185.91     17.68 o 
  10   3   7       61.99       62.58     16.85 o 
  11   3   7       79.48       87.86     24.70 o 
  12   3   7      198.12      205.38     12.00 o 
  13   3   7       68.77       66.78     25.30 o 
  14   3   7       59.90       52.52     20.57 o 
  15   3   7       60.03       44.12     18.15 o 
 -20   4   7        0.76        3.74      5.35 o 
 -19   4   7        4.68        1.04      5.10 o 
 -18   4   7      258.73      270.90     11.98 o 
 -17   4   7      363.13      396.08     13.38 o 
 -16   4   7      629.77      686.61     19.99 o 
 -15   4   7        3.90        7.66      3.13 o 
 -14   4   7     2526.77     2470.48     47.05 o 
 -13   4   7     1165.36     1169.10     36.12 o 
 -12   4   7       40.68       43.99      5.28 o 
 -11   4   7       29.27       27.23      6.27 o 
 -10   4   7      319.02      325.33      9.07 o 
  -9   4   7       47.59       57.93      3.60 o 
  -8   4   7       81.09      101.11      3.93 o 
  -7   4   7      804.34      888.88     13.07 o 
  -6   4   7      103.87      122.53      3.42 o 
  -5   4   7     3563.26     3893.22     93.39 o 
  -4   4   7      164.64      175.86      4.11 o 
  -3   4   7      275.94      292.49      6.98 o 
  -2   4   7     1017.28     1000.61     12.72 o 
  -1   4   7     2511.00     2564.01     28.24 o 
   0   4   7     2009.69     1951.14     18.64 o 
   1   4   7      779.16      738.20     12.48 o 
   2   4   7      357.85      338.81      8.22 o 
   3   4   7      116.05      106.72      7.68 o 
   4   4   7      187.65      197.80      5.07 o 
   5   4   7      129.64      149.16     17.61 o 
   6   4   7       72.01       67.37     14.69 o 
   7   4   7      562.40      540.91     19.00 o 
   8   4   7     1130.78     1072.85     29.80 o 
   9   4   7      263.29      249.69     14.49 o 
  10   4   7     1357.04     1326.84    107.47 o 
  11   4   7       31.15       38.17     16.47 o 
  12   4   7      279.54      257.00     15.80 o 
  13   4   7        1.49        6.66      5.49 o 
  14   4   7       33.54       28.03     11.64 o 
 -19   5   7       21.78       22.85     10.50 o 
 -18   5   7      729.96      651.58     20.27 o 
 -17   5   7      257.37      245.17     13.11 o 
 -16   5   7        7.19        4.79      3.69 o 
 -15   5   7      483.23      445.63     13.55 o 
 -14   5   7       39.24       65.28     16.89 o 
 -13   5   7       52.22       49.87     11.55 o 
 -12   5   7      464.27      456.60     14.49 o 
 -11   5   7       28.13       33.49      8.47 o 
 -10   5   7        0.42        3.37      2.34 o 
  -9   5   7      427.61      389.26     10.47 o 
  -8   5   7        9.48        9.40      2.76 o 
  -7   5   7      193.61      180.58      4.09 o 
  -6   5   7      415.23      453.88      9.10 o 
  -5   5   7      629.30      656.90     11.61 o 
  -4   5   7        1.09        6.05      1.88 o 
  -3   5   7      195.40      190.50      4.58 o 
  -2   5   7      104.77      122.64      5.57 o 
  -1   5   7       67.64       69.58      6.68 o 
   0   5   7        0.67        1.60      2.59 o 
   1   5   7        7.44        3.01      2.06 o 
   2   5   7     1051.46     1100.47     29.93 o 
   3   5   7      618.76      577.54     16.06 o 
   4   5   7      211.62      209.52      7.75 o 
   5   5   7        5.06        2.95      1.75 o 
   6   5   7       56.15       71.02     20.89 o 
   7   5   7       75.28       80.02     19.64 o 
   8   5   7      390.13      384.90     18.21 o 
   9   5   7      135.10      135.15     15.60 o 
  10   5   7       36.91       49.03     13.84 o 
  11   5   7      231.01      224.46     17.09 o 
  12   5   7      109.23      100.84     24.16 o 
  13   5   7      125.34      156.49     18.63 o 
 -18   6   7       92.33       76.85     20.54 o 
 -17   6   7       21.61       21.22      6.88 o 
 -16   6   7        6.67        2.67      4.23 o 
 -15   6   7        2.47        4.17      3.11 o 
 -14   6   7       26.29       17.55      5.65 o 
 -13   6   7        9.82       12.13      4.09 o 
 -12   6   7      422.98      326.77     11.42 o 
 -11   6   7       41.39       21.15      7.09 o 
 -10   6   7        4.75        4.40      3.70 o 
  -9   6   7       11.64       11.41      3.71 o 
  -8   6   7        0.50        2.94      2.37 o 
  -7   6   7      857.88      841.40     11.26 o 
  -6   6   7       53.87       56.46      3.76 o 
  -5   6   7      161.16      154.56      4.95 o 
  -4   6   7        0.35        2.61      1.70 o 
  -3   6   7       78.23       83.57      4.88 o 
  -2   6   7     1011.13      962.37     24.02 o 
  -1   6   7      732.01      730.05     20.87 o 
   0   6   7      882.82      868.95     15.21 o 
   1   6   7      168.67      157.06      8.09 o 
   2   6   7        3.28        4.62      2.35 o 
   3   6   7        1.88        2.82      2.99 o 
   4   6   7       16.25       24.57      6.78 o 
   5   6   7       38.74       27.26      8.32 o 
   6   6   7       11.69       18.95      6.49 o 
   7   6   7       20.02       12.94      4.23 o 
   8   6   7       59.30       64.60     18.81 o 
   9   6   7       48.66       35.03     12.22 o 
  10   6   7       62.57       53.29     19.03 o 
  11   6   7       57.83       55.96     18.77 o 
  12   6   7       39.73       37.51     14.65 o 
 -16   7   7      128.48      103.96     35.68 o 
 -15   7   7      313.97      342.06     16.51 o 
 -14   7   7        7.61       24.15      7.52 o 
 -13   7   7       23.83       27.87      8.77 o 
 -12   7   7      236.24      230.00     12.40 o 
 -11   7   7       91.72       94.43     19.69 o 
 -10   7   7      173.75      186.93     11.31 o 
  -9   7   7       56.91       56.03     10.67 o 
  -8   7   7     1393.29     1462.17     31.61 o 
  -7   7   7       33.65       48.49     11.54 o 
  -6   7   7        0.22        0.61      1.17 o 
  -5   7   7      193.46      174.79      6.29 o 
  -4   7   7      132.84      124.05      5.96 o 
  -3   7   7      284.55      264.33     12.81 o 
  -2   7   7      530.44      531.24     21.33 o 
  -1   7   7        5.43       11.10      5.10 o 
   0   7   7       69.09       77.55      9.03 o 
   1   7   7      361.41      330.77     11.17 o 
   2   7   7       33.72       56.02     16.66 o 
   3   7   7      242.18      304.12     13.86 o 
   4   7   7        7.22        8.11      4.47 o 
   5   7   7     2548.60     2555.64     93.96 o 
   6   7   7      146.38      163.27     11.88 o 
   7   7   7       63.18       58.50     18.55 o 
   8   7   7      274.80      245.13     12.54 o 
   9   7   7      408.80      414.27     20.38 o 
  10   7   7       66.42       63.29     21.82 o 
 -14   8   7       10.47        9.34      6.64 o 
 -13   8   7       21.20       28.18      9.12 o 
 -12   8   7       40.78       43.53     12.44 o 
 -11   8   7       31.37       30.79      9.15 o 
 -10   8   7      747.23      762.36     27.09 o 
  -9   8   7      546.21      570.37     28.02 o 
  -8   8   7       10.29       12.63      5.02 o 
  -7   8   7       49.62       64.83     14.11 o 
  -6   8   7      173.53      185.75     12.01 o 
  -5   8   7       37.33       22.41      9.18 o 
  -4   8   7      223.52      214.73     11.90 o 
  -3   8   7       63.40       51.70     17.92 o 
  -2   8   7      356.86      343.49     12.94 o 
  -1   8   7        6.59        8.76      4.69 o 
   0   8   7       94.83       96.10     11.11 o 
   1   8   7       13.73        6.17      5.46 o 
   2   8   7       18.90       14.43      9.35 o 
   3   8   7      328.30      317.62     13.60 o 
   4   8   7      566.53      569.38     22.19 o 
   5   8   7      661.88      659.22     26.70 o 
   6   8   7        0.67        5.69      3.48 o 
   7   8   7      603.38      554.49     22.88 o 
   8   8   7       34.65       27.96     13.37 o 
 -11   9   7      849.77      874.59     27.79 o 
 -10   9   7      106.42       83.24     29.67 o 
  -9   9   7      184.07      209.24     27.40 o 
  -8   9   7       59.78       68.17     18.80 o 
  -7   9   7       91.03       89.76     29.39 o 
  -6   9   7       23.07       14.32     16.83 o 
  -5   9   7      104.38       94.47     44.83 o 
  -4   9   7      134.66      145.88     55.63 o 
  -3   9   7      306.40      284.24     19.48 o 
  -2   9   7       25.63       38.34     19.04 o 
  -1   9   7        8.36        9.12      4.65 o 
   0   9   7      175.33      132.39     20.61 o 
   1   9   7       16.07        7.46      6.66 o 
   2   9   7      229.49      189.81     22.21 o 
   3   9   7      241.61      244.30     17.17 o 
   4   9   7      414.37      403.00     22.92 o 
   5   9   7       24.08       24.04     15.13 o 
  -6  10   7      228.38      257.51     30.62 o 
  -5  10   7       42.12       50.08     23.25 o 
  -4  10   7       21.26       22.41     12.84 o 
  -3  10   7      106.61       77.08     38.76 o 
  -2  10   7      184.95      133.82     98.45 o 
  -1  10   7       60.84       59.48     41.89 o 
   0  10   7      324.88      359.66    128.23 o 
 -22   0   8        0.08        2.38      6.05 o 
 -21   0   8      207.61      191.46     31.67 o 
 -20   0   8        8.45       10.43      7.51 o 
 -19   0   8      469.67      428.28     21.43 o 
 -18   0   8      455.50      411.16     18.39 o 
 -17   0   8     1127.49     1040.28     41.39 o 
 -16   0   8      392.16      414.80     18.77 o 
 -15   0   8     1256.97     1172.89     27.31 o 
 -13   0   8     3168.64     3285.26    104.58 o 
 -12   0   8     1408.06     1415.07     32.42 o 
 -11   0   8     1142.77     1155.21     24.77 o 
 -10   0   8      761.05      668.32     16.66 o 
  -9   0   8     1263.05     1030.54     53.73 o 
  -8   0   8     3150.60     3194.37     31.45 o 
  -7   0   8     3183.01     3322.34     72.06 o 
  -6   0   8       83.24       62.74      4.29 o 
  -5   0   8      596.62      602.06     11.89 o 
  -4   0   8     3361.53     3362.45     33.44 o 
  -3   0   8        0.33        3.17      1.50 o 
  -2   0   8    10804.20    11378.16    159.32 o 
  -1   0   8    11049.25    11565.76    107.99 o 
   0   0   8      747.32      753.62     17.44 o 
   1   0   8      492.92      598.63     16.96 o 
   2   0   8       54.57       49.09      4.48 o 
   3   0   8        3.89        7.37      2.87 o 
   4   0   8       71.50       61.29      4.35 o 
   5   0   8      176.78      181.54      5.96 o 
   6   0   8      116.81      102.90      8.70 o 
   7   0   8       43.87       35.54      4.89 o 
   8   0   8     1445.21     1404.16     49.98 o 
   9   0   8     3799.55     3987.79     75.99 o 
  10   0   8       29.67       44.27      6.03 o 
  11   0   8     2236.39     2120.77     60.92 o 
  12   0   8        8.26       15.61      8.24 o 
  13   0   8      175.56      164.74     15.26 o 
  14   0   8      106.43      108.39     17.05 o 
  15   0   8      192.58      160.54     21.08 o 
 -22   1   8       11.66       13.83      5.61 o 
 -21   1   8        1.19        4.87      4.19 o 
 -20   1   8      100.76       90.06     18.97 o 
 -19   1   8      210.13      197.65     13.44 o 
 -18   1   8       12.70        6.96      3.74 o 
 -17   1   8      494.84      421.15     15.83 o 
 -16   1   8       72.37       88.11     17.40 o 
 -15   1   8       19.72       24.85      6.11 o 
 -14   1   8       40.17       43.99      8.48 o 
 -13   1   8       52.90       56.43     12.23 o 
 -12   1   8      312.48      278.56     10.32 o 
 -11   1   8      262.32      250.37      7.12 o 
 -10   1   8      645.75      597.24     17.77 o 
  -9   1   8        1.95        5.66      1.46 o 
  -8   1   8      754.87      791.53     11.66 o 
  -7   1   8     1448.39     1616.71     21.76 o 
  -6   1   8       21.10       29.21      4.55 o 
  -5   1   8     3863.31     4509.88     59.93 o 
  -4   1   8     2319.72     2270.45     24.47 o 
  -3   1   8     2080.06     2305.09     18.37 o 
  -2   1   8       40.04       40.66      2.53 o 
  -1   1   8     1295.69     1272.78      8.99 o 
   0   1   8      409.10      461.57     11.88 o 
   1   1   8       34.73       31.81      4.74 o 
   2   1   8        0.63        2.90      1.59 o 
   3   1   8       52.00       78.74      4.54 o 
   4   1   8     1173.33     1178.36     23.88 o 
   5   1   8       88.35       80.83      6.29 o 
   6   1   8        1.05        3.00      0.97 o 
   7   1   8      262.95      268.92     15.94 o 
   8   1   8       12.93       10.17      3.55 o 
   9   1   8       31.50       24.41      7.71 o 
  10   1   8       31.04       54.53     16.59 o 
  11   1   8      165.97      145.88     11.61 o 
  12   1   8       78.93       69.51     20.33 o 
  13   1   8      166.06      126.29     18.25 o 
  14   1   8        2.29        9.37      8.54 o 
  15   1   8      101.71       85.05     26.49 o 
 -21   2   8      190.88      202.21     13.01 o 
 -20   2   8       23.81       22.67      7.11 o 
 -19   2   8       53.69       49.05     11.09 o 
 -18   2   8      293.00      256.53     11.20 o 
 -17   2   8       10.74       10.43      4.42 o 
 -16   2   8      174.68      163.29     10.54 o 
 -15   2   8       16.47       20.08      5.59 o 
 -14   2   8       48.90       50.55     13.01 o 
 -13   2   8     1274.86     1256.50     24.47 o 
 -12   2   8     1722.88     1783.51     29.63 o 
 -11   2   8      147.72      140.79      5.24 o 
 -10   2   8      823.70      850.04     15.44 o 
  -9   2   8      366.96      379.82      8.03 o 
  -8   2   8       60.54       91.75      3.49 o 
  -7   2   8     1062.46      959.58     14.15 o 
  -6   2   8        1.57        2.73      1.56 o 
  -5   2   8     4538.29     4934.18     52.01 o 
  -4   2   8      162.07      131.97      6.07 o 
  -3   2   8      356.59      360.86      7.41 o 
  -2   2   8      376.81      379.36      7.85 o 
  -1   2   8        0.10        2.71      1.25 o 
   0   2   8      284.07      344.38      7.47 o 
   1   2   8        3.71        4.82      1.57 o 
   2   2   8     1813.02     1935.95     16.83 o 
   3   2   8      657.66      655.15     14.69 o 
   4   2   8      346.08      372.57     10.43 o 
   5   2   8       26.39       35.57     10.83 o 
   6   2   8      508.54      519.26     19.44 o 
   7   2   8       11.76       16.91      5.60 o 
   8   2   8      667.09      679.75     23.73 o 
   9   2   8      769.12      825.78     36.87 o 
  10   2   8      582.44      593.09     20.68 o 
  11   2   8      123.32      105.96     27.45 o 
  12   2   8       17.85       18.74      6.32 o 
  13   2   8      223.75      245.77     18.00 o 
  14   2   8       41.46       42.94     14.33 o 
  15   2   8       14.46       10.53      4.69 o 
 -21   3   8      163.56      130.56     12.42 o 
 -20   3   8      138.06      115.45     14.89 o 
 -19   3   8       54.20       62.18     17.80 o 
 -18   3   8       30.33       35.11      9.46 o 
 -17   3   8      920.46      855.76     20.80 o 
 -16   3   8     1170.24     1237.71     30.47 o 
 -15   3   8       14.33       16.82      6.20 o 
 -14   3   8        0.93        3.51      3.36 o 
 -13   3   8      487.81      525.59     13.39 o 
 -12   3   8      825.80      798.43     15.07 o 
 -11   3   8     1292.23     1294.89     31.92 o 
 -10   3   8       67.93       59.45      6.15 o 
  -9   3   8      196.39      230.74      7.14 o 
  -8   3   8       14.78       14.94      2.84 o 
  -7   3   8      823.08      837.41     23.86 o 
  -6   3   8      323.96      314.19      9.55 o 
  -5   3   8       67.86       51.12      6.65 o 
  -4   3   8      856.21      886.28     24.31 o 
  -3   3   8       63.62       61.06      5.72 o 
  -2   3   8        5.52        7.82      1.99 o 
  -1   3   8      387.31      322.20      7.84 o 
   0   3   8     1269.40     1095.92     12.51 o 
   1   3   8     1031.88      961.59     17.25 o 
   2   3   8      559.13      508.15      9.34 o 
   3   3   8      244.20      239.63      9.25 o 
   4   3   8     1514.90     1577.12     35.25 o 
   5   3   8      938.29      959.68     29.28 o 
   6   3   8      589.32      616.50     16.26 o 
   7   3   8      315.50      312.08     13.60 o 
   8   3   8      134.84      130.86     15.51 o 
   9   3   8       76.34       59.87     15.74 o 
  10   3   8       10.38        8.52      4.67 o 
  11   3   8       23.54       32.75     10.75 o 
  12   3   8      144.55      178.52     29.71 o 
  13   3   8       70.66       76.18     26.40 o 
  14   3   8        4.94        7.31      6.21 o 
 -20   4   8        3.57        4.28      3.60 o 
 -19   4   8        1.27        3.98      3.75 o 
 -18   4   8       12.97       15.39      6.05 o 
 -17   4   8       16.13       11.31      4.19 o 
 -16   4   8       56.03       63.06     15.78 o 
 -15   4   8      179.26      148.29     10.61 o 
 -14   4   8       90.81       71.73      8.90 o 
 -13   4   8       26.93       32.17      3.30 o 
 -12   4   8      174.17      171.44      6.22 o 
 -11   4   8      433.88      422.36     11.70 o 
 -10   4   8      151.89      149.08      5.07 o 
  -9   4   8      340.44      298.82      8.31 o 
  -8   4   8       38.03       36.28      3.07 o 
  -7   4   8       78.52       58.19      6.60 o 
  -6   4   8      398.17      441.88     12.27 o 
  -5   4   8      398.62      453.39     11.50 o 
  -4   4   8      107.42      106.54      5.52 o 
  -3   4   8       27.39       26.23      2.36 o 
  -2   4   8       22.77       26.61      3.84 o 
  -1   4   8        0.32        1.42      1.18 o 
   0   4   8     1204.58     1235.14     19.35 o 
   1   4   8       79.69       66.02      6.81 o 
   2   4   8        3.40        3.89      1.81 o 
   3   4   8       38.19       40.65      4.21 o 
   4   4   8       25.26       26.90      5.00 o 
   5   4   8      797.50      835.92     21.20 o 
   6   4   8       82.44       77.32     21.63 o 
   7   4   8      155.31      169.62     19.12 o 
   8   4   8       52.46       59.70     14.73 o 
   9   4   8        0.23        4.48      6.32 o 
  10   4   8       25.63       19.20      5.61 o 
  11   4   8      176.22      157.70     13.07 o 
  12   4   8        2.18        4.06      5.67 o 
  13   4   8      136.47       91.98     35.31 o 
 -19   5   8        0.04        4.33      2.99 o 
 -18   5   8      132.23      133.63     13.84 o 
 -17   5   8      158.57      158.97      9.43 o 
 -16   5   8      443.39      477.97     16.69 o 
 -15   5   8      161.27      181.75      9.64 o 
 -14   5   8        6.61        5.10      2.28 o 
 -13   5   8      155.18      161.79      9.65 o 
 -12   5   8     1063.23     1094.58     24.64 o 
 -11   5   8       25.19       24.54      5.90 o 
 -10   5   8      110.28      129.20      5.58 o 
  -9   5   8       79.48       72.31      3.78 o 
  -8   5   8       32.15       31.72      3.61 o 
  -7   5   8      391.70      401.48      8.78 o 
  -6   5   8       94.45       95.70      6.78 o 
  -5   5   8       55.96       52.19      8.26 o 
  -4   5   8      491.56      452.23      8.22 o 
  -3   5   8      717.40      714.31     13.81 o 
  -2   5   8      351.88      331.36      6.57 o 
  -1   5   8      826.57      822.26     24.78 o 
   0   5   8     1345.47     1345.93     21.98 o 
   1   5   8      653.79      617.25     18.52 o 
   2   5   8       27.53       23.44      5.74 o 
   3   5   8      130.82      121.55      8.26 o 
   4   5   8      252.53      233.44     11.62 o 
   5   5   8      841.02      878.10     28.35 o 
   6   5   8        0.30        3.61      3.50 o 
   7   5   8      221.39      214.28     14.25 o 
   8   5   8        0.65        3.63      5.43 o 
   9   5   8      136.06      138.73     30.90 o 
  10   5   8        0.01        3.72      5.22 o 
  11   5   8       10.76       18.14      9.02 o 
  12   5   8       78.51       81.68     31.98 o 
 -18   6   8        2.56        7.19      3.76 o 
 -17   6   8       70.01       67.23     19.60 o 
 -16   6   8       44.59       35.52     11.87 o 
 -15   6   8      157.34      159.24     10.41 o 
 -14   6   8      103.40      124.48     11.32 o 
 -13   6   8      382.61      372.95     13.58 o 
 -12   6   8      221.99      215.41     12.17 o 
 -11   6   8       16.08       17.45      5.95 o 
 -10   6   8     1472.54     1577.60     31.76 o 
  -9   6   8       86.62       83.24      8.82 o 
  -8   6   8     2416.88     2543.30     59.91 o 
  -7   6   8      265.19      266.41      5.89 o 
  -6   6   8      145.97      130.25      5.50 o 
  -5   6   8     1038.11      995.37     14.42 o 
  -4   6   8      373.89      359.12      6.04 o 
  -3   6   8        3.57        4.36      1.66 o 
  -2   6   8      350.25      325.14      9.32 o 
  -1   6   8      234.88      252.09     12.80 o 
   0   6   8       83.56       83.29      8.92 o 
   1   6   8      321.46      310.85      9.51 o 
   2   6   8        2.37        2.53      2.56 o 
   3   6   8     1596.20     1753.78     39.95 o 
   4   6   8      639.87      548.27     21.09 o 
   5   6   8       72.33       94.74     27.47 o 
   6   6   8      235.98      161.72     13.72 o 
   7   6   8        5.13       17.81      7.55 o 
   8   6   8      203.69      219.20     20.44 o 
   9   6   8       13.52       15.92      7.82 o 
  10   6   8      133.46      126.59     38.53 o 
  11   6   8      120.52      110.02     11.92 o 
 -16   7   8        9.30       12.95      4.84 o 
 -15   7   8        1.57        6.40     11.75 o 
 -14   7   8       38.09       28.46      8.19 o 
 -13   7   8       20.59       20.28      6.51 o 
 -12   7   8      299.68      294.10     19.41 o 
 -11   7   8      137.57      142.27     25.20 o 
 -10   7   8      312.86      304.45     16.55 o 
  -9   7   8        5.26        5.42      2.23 o 
  -8   7   8       82.41       52.58     11.87 o 
  -7   7   8       14.24       14.18      5.09 o 
  -6   7   8     1384.37     1401.72     27.95 o 
  -5   7   8      175.70      146.40      5.31 o 
  -4   7   8      321.43      312.54     12.17 o 
  -3   7   8      416.18      392.20     16.80 o 
  -2   7   8      545.01      541.27     22.90 o 
  -1   7   8       34.69       50.01     10.91 o 
   0   7   8       96.11       81.02      7.78 o 
   1   7   8       21.64       13.72      4.73 o 
   2   7   8       37.24       30.02      9.32 o 
   3   7   8       71.37       68.41     18.70 o 
   4   7   8      649.76      641.52     22.43 o 
   5   7   8        4.05        9.79      6.58 o 
   6   7   8        4.61        6.19      5.53 o 
   7   7   8      129.94      121.27     16.68 o 
   8   7   8       37.46       24.87      9.70 o 
   9   7   8      141.72      115.34     31.34 o 
 -14   8   8       40.09       22.67      9.34 o 
 -13   8   8       49.83       46.40     13.34 o 
 -12   8   8      597.84      658.71     32.57 o 
 -11   8   8        9.61       13.81      6.77 o 
 -10   8   8       72.22       98.79     25.15 o 
  -9   8   8        1.08        2.79      4.76 o 
  -8   8   8      384.18      393.94     19.11 o 
  -7   8   8       76.46       99.20     23.48 o 
  -6   8   8        4.99        7.82      6.98 o 
  -5   8   8       19.21       13.19      6.12 o 
  -4   8   8      547.61      530.67     25.56 o 
  -3   8   8      278.82      261.67     18.49 o 
  -2   8   8      284.41      266.30     29.18 o 
  -1   8   8       11.05        9.03      4.51 o 
   0   8   8      264.08      233.27     11.99 o 
   1   8   8      299.12      299.51     14.85 o 
   2   8   8       22.80       34.78     12.78 o 
   3   8   8      220.07      217.94     20.10 o 
   4   8   8       15.84       16.17      6.11 o 
   5   8   8       51.21       48.12     13.73 o 
   6   8   8      120.68       95.81      9.40 o 
   7   8   8       32.63       38.30     16.72 o 
 -11   9   8       41.83       40.19     14.08 o 
 -10   9   8      404.90      451.35     32.22 o 
  -9   9   8        5.17        3.58      3.90 o 
  -8   9   8      381.26      371.58     22.91 o 
  -7   9   8       35.15       35.65     13.46 o 
  -6   9   8      219.74      241.24     17.33 o 
  -5   9   8       21.35       14.86      9.92 o 
  -4   9   8       27.38       28.93     16.71 o 
  -3   9   8       94.09       82.46     45.88 o 
  -2   9   8      238.13      299.88     22.37 o 
  -1   9   8      306.07      314.92     25.96 o 
   0   9   8       44.56       31.02     29.50 o 
   1   9   8      405.10      463.58     44.25 o 
   2   9   8       36.01       43.09     35.41 o 
   3   9   8       58.57       56.96     32.74 o 
   4   9   8       41.80       37.57     44.97 o 
 -22   1   9       18.72       20.67      6.34 o 
 -21   1   9        0.14        5.22      4.02 o 
 -20   1   9        0.72        6.33      4.24 o 
 -19   1   9      825.77      862.06     24.57 o 
 -18   1   9      584.81      565.57     17.31 o 
 -17   1   9      197.76      163.56     13.42 o 
 -16   1   9      232.28      224.92     12.11 o 
 -15   1   9      380.24      372.37     12.40 o 
 -14   1   9       39.54       48.34     11.39 o 
 -13   1   9      543.40      523.73     15.24 o 
 -12   1   9      249.89      258.13      8.53 o 
 -11   1   9       15.94       16.95      4.05 o 
 -10   1   9       52.88       49.57      4.19 o 
  -9   1   9     2078.37     2066.72     34.39 o 
  -8   1   9     3966.26     4255.84     50.55 o 
  -7   1   9     1129.16     1090.94     18.46 o 
  -6   1   9        4.15       10.34      2.85 o 
  -5   1   9     2304.85     2519.56     22.66 o 
  -4   1   9     3529.43     3797.59     50.15 o 
  -3   1   9     1208.87     1095.36     14.83 o 
  -2   1   9      553.62      486.84      8.41 o 
  -1   1   9     1557.25     1483.56     18.95 o 
   0   1   9        3.33        5.40      1.56 o 
   1   1   9       82.55       88.54      3.76 o 
   2   1   9      423.23      432.41      9.42 o 
   3   1   9       59.05       58.01      4.96 o 
   4   1   9      459.68      446.11      9.88 o 
   5   1   9      521.96      496.39     10.52 o 
   6   1   9      258.49      229.17      4.84 o 
   7   1   9       96.47       79.86      7.49 o 
   8   1   9       73.20       73.89     13.46 o 
   9   1   9      673.64      662.72     21.07 o 
  10   1   9       69.31       83.91     16.69 o 
  11   1   9       55.48       85.60     19.98 o 
  12   1   9        0.36        2.68      4.67 o 
  13   1   9      591.33      654.90     20.44 o 
  14   1   9      339.80      366.34     16.61 o 
 -21   2   9        7.36       14.55      4.96 o 
 -20   2   9       80.64       48.64     12.60 o 
 -19   2   9      549.73      525.02     18.29 o 
 -18   2   9        4.66        1.14      5.91 o 
 -17   2   9      203.26      203.65     18.25 o 
 -16   2   9      481.55      451.73     15.88 o 
 -15   2   9      434.18      440.96     14.54 o 
 -14   2   9       53.78       54.04     11.62 o 
 -13   2   9        0.20        3.30      2.16 o 
 -12   2   9       13.11       15.04      3.63 o 
 -11   2   9       31.17       39.54      8.21 o 
 -10   2   9      216.27      211.78      6.00 o 
  -9   2   9      324.90      318.04      7.60 o 
  -8   2   9        9.44        8.19      1.61 o 
  -7   2   9        8.21        4.70      1.21 o 
  -6   2   9     1502.46     1387.26     26.96 o 
  -5   2   9       25.07       37.63      6.33 o 
  -4   2   9      359.68      353.96      8.18 o 
  -3   2   9      526.52      531.37      9.64 o 
  -2   2   9       91.13      114.62      3.64 o 
  -1   2   9       28.39       42.14      3.02 o 
   0   2   9      679.75      631.99      9.25 o 
   1   2   9     3313.80     3604.35     49.02 o 
   2   2   9      987.44      987.90     14.44 o 
   3   2   9      130.44      146.11      5.14 o 
   4   2   9      370.21      346.87     10.33 o 
   5   2   9      742.06      705.89     22.66 o 
   6   2   9     2321.28     2353.66     81.91 o 
   7   2   9      568.65      608.26     21.40 o 
   8   2   9      209.79      183.40     17.16 o 
   9   2   9      115.97      122.63     12.16 o 
  10   2   9      420.96      365.50     17.60 o 
  11   2   9      173.11      201.99     18.23 o 
  12   2   9       25.26       11.77      6.88 o 
  13   2   9       58.00       40.69     16.69 o 
  14   2   9       28.62       25.29     13.74 o 
 -21   3   9        0.74        3.17      4.32 o 
 -20   3   9        1.63        2.94      3.59 o 
 -19   3   9      190.48      188.59     13.80 o 
 -18   3   9       33.65       31.49      9.55 o 
 -17   3   9        0.69        3.03      3.46 o 
 -16   3   9        5.19       13.51      4.24 o 
 -15   3   9       89.69       82.96      9.74 o 
 -14   3   9       10.08        7.24      3.63 o 
 -13   3   9      106.23       96.91      6.44 o 
 -12   3   9        0.55        3.91      3.96 o 
 -11   3   9      259.90      264.08      8.38 o 
 -10   3   9      423.17      409.77      9.82 o 
  -9   3   9      419.28      427.10      7.63 o 
  -8   3   9      328.97      329.29      9.06 o 
  -7   3   9      933.36      940.05     18.40 o 
  -6   3   9      803.24      826.35     16.63 o 
  -5   3   9       10.66       11.56      3.26 o 
  -4   3   9        5.22       17.08      4.32 o 
  -3   3   9     1059.70     1050.54     16.12 o 
  -2   3   9     1307.49     1361.65     15.54 o 
  -1   3   9        0.78        2.32      1.77 o 
   0   3   9        6.28       12.35      2.46 o 
   1   3   9      450.60      438.93     11.00 o 
   2   3   9      284.80      290.90      6.61 o 
   3   3   9      727.37      673.65     18.56 o 
   4   3   9       89.77       95.91     21.67 o 
   5   3   9       89.83      115.70     30.71 o 
   6   3   9      381.72      418.83     19.31 o 
   7   3   9      130.16      160.42     31.53 o 
   8   3   9      338.15      336.04     14.07 o 
   9   3   9       49.65       76.78     21.10 o 
  10   3   9      609.96      598.13     22.62 o 
  11   3   9        1.96        4.05      4.54 o 
  12   3   9        4.19        7.46      5.24 o 
  13   3   9      187.07      214.25     16.47 o 
 -20   4   9        6.30        8.23      6.01 o 
 -19   4   9       21.08       17.25      5.40 o 
 -18   4   9      609.29      600.17     19.79 o 
 -17   4   9       46.25       49.43     16.99 o 
 -16   4   9       44.57       49.12     14.24 o 
 -15   4   9       24.23       23.96      8.65 o 
 -14   4   9      239.29      215.70     11.58 o 
 -13   4   9      119.32      115.48      7.13 o 
 -12   4   9      859.18      936.89     21.38 o 
 -11   4   9      397.19      402.13     10.56 o 
 -10   4   9       53.62       44.49      3.74 o 
  -9   4   9      420.26      442.17     13.87 o 
  -8   4   9      459.63      482.56     15.23 o 
  -7   4   9      195.98      215.96      8.78 o 
  -6   4   9     1062.97     1117.57     22.49 o 
  -5   4   9      823.88      833.47     19.05 o 
  -4   4   9      572.63      540.16     13.96 o 
  -3   4   9     1530.01     1511.61     36.10 o 
  -2   4   9      352.50      323.15      6.94 o 
  -1   4   9       18.84       14.18      3.21 o 
   0   4   9      520.26      483.01     16.08 o 
   1   4   9     1419.82     1379.68     41.76 o 
   2   4   9      864.25      810.18     15.00 o 
   3   4   9      576.76      553.05      7.47 o 
   4   4   9      215.72      211.56     22.40 o 
   5   4   9     2281.19     2276.78     52.24 o 
   6   4   9      551.20      542.41     22.76 o 
   7   4   9       62.42       74.01     22.63 o 
   8   4   9       11.29        8.64      6.65 o 
   9   4   9       27.86       29.87     10.00 o 
  10   4   9        2.29        3.93      5.86 o 
  11   4   9      348.67      382.23     23.53 o 
  12   4   9        2.88        9.12      6.88 o 
 -19   5   9       85.33       78.03     34.04 o 
 -18   5   9       38.50       30.11     11.46 o 
 -17   5   9        4.14        2.59      3.45 o 
 -16   5   9        2.48        3.39      2.38 o 
 -15   5   9      167.95      135.30     11.06 o 
 -14   5   9      203.49      193.22     12.24 o 
 -13   5   9     1315.89     1181.90     33.65 o 
 -12   5   9      188.86      194.58      9.86 o 
 -11   5   9       60.80       71.99      9.29 o 
 -10   5   9      162.81      151.76      6.97 o 
  -9   5   9      645.83      680.81     20.99 o 
  -8   5   9        1.75        1.93      2.14 o 
  -7   5   9     1251.86     1226.16     17.86 o 
  -6   5   9      583.88      560.42     16.81 o 
  -5   5   9      307.86      318.82      8.56 o 
  -4   5   9      979.50     1018.72     24.31 o 
  -3   5   9      850.51      884.12     17.21 o 
  -2   5   9        7.99       13.71      3.15 o 
  -1   5   9      180.70      184.28      7.77 o 
   0   5   9      193.64      190.38      6.90 o 
   1   5   9       29.48       19.85      4.76 o 
   2   5   9       16.50       12.40      3.55 o 
   3   5   9      175.47      179.68      8.74 o 
   4   5   9     1120.19     1197.91     32.60 o 
   5   5   9       80.14       56.49     14.11 o 
   6   5   9        2.28        6.77      5.45 o 
   7   5   9      260.34      250.91     12.64 o 
   8   5   9        7.22        1.66      5.05 o 
   9   5   9        1.69        2.51      6.02 o 
  10   5   9      806.11      787.97     27.77 o 
  11   5   9        3.22        4.51      5.73 o 
 -18   6   9       91.44       61.38     22.99 o 
 -17   6   9        0.81       10.69      5.50 o 
 -16   6   9        6.42        7.17      8.88 o 
 -15   6   9      109.81       89.29     21.72 o 
 -14   6   9        9.27        9.58      5.38 o 
 -13   6   9       91.11       74.18     19.14 o 
 -12   6   9      523.38      594.45     23.48 o 
 -11   6   9     1537.10     1589.57     44.08 o 
 -10   6   9      513.90      554.87     23.82 o 
  -9   6   9      115.39      159.18     29.49 o 
  -8   6   9      283.25      231.67     15.66 o 
  -7   6   9      498.62      518.30     17.61 o 
  -6   6   9     1144.45     1180.54     33.22 o 
  -5   6   9       22.63       28.53      7.68 o 
  -4   6   9       79.47       68.41      5.27 o 
  -3   6   9        0.40        1.65      1.34 o 
  -2   6   9      502.84      472.65     12.40 o 
  -1   6   9      564.60      574.46     17.29 o 
   0   6   9      162.61      183.62      9.46 o 
   1   6   9      792.82      752.56     19.39 o 
   2   6   9        9.16       10.77      3.52 o 
   3   6   9      174.75      206.52     11.81 o 
   4   6   9        1.26        8.61      4.75 o 
   5   6   9       92.85      105.45     12.93 o 
   6   6   9        1.73        4.42      4.40 o 
   7   6   9      149.58      123.47     14.27 o 
   8   6   9       11.84       15.87      8.85 o 
   9   6   9       50.95       40.57     15.31 o 
  10   6   9       64.15       47.24     19.23 o 
 -16   7   9       16.32       10.72      6.04 o 
 -15   7   9       13.33        9.59      6.57 o 
 -14   7   9      475.12      443.83     21.19 o 
 -13   7   9       24.70       31.21     10.61 o 
 -12   7   9      167.41      177.59     36.23 o 
 -11   7   9     1241.27     1170.48     37.06 o 
 -10   7   9      524.94      566.37     24.33 o 
  -9   7   9     1275.48     1279.63     38.72 o 
  -8   7   9     1086.71     1115.67     33.98 o 
  -7   7   9      145.87      164.28     38.89 o 
  -6   7   9       15.29       19.32      6.20 o 
  -5   7   9       34.28       36.14      7.80 o 
  -4   7   9       84.32       87.28      8.06 o 
  -3   7   9      343.09      347.77     11.42 o 
  -2   7   9      345.35      351.20     13.28 o 
  -1   7   9      203.48      206.33      9.17 o 
   0   7   9      104.72      107.38      8.80 o 
   1   7   9        0.48        3.58      2.61 o 
   2   7   9       64.03       60.40      8.01 o 
   3   7   9     1335.95     1328.38     38.91 o 
   4   7   9      189.29      183.52     11.25 o 
   5   7   9      163.75      165.86     11.05 o 
   6   7   9      112.15       89.29     32.82 o 
   7   7   9        9.35        4.24      3.83 o 
   8   7   9      199.05      186.43     13.78 o 
 -14   8   9      945.36      973.66     27.09 o 
 -13   8   9        1.51        5.63      5.31 o 
 -12   8   9      132.66      117.41     35.49 o 
 -11   8   9      123.13       88.49     22.58 o 
 -10   8   9        0.04        7.14      6.06 o 
  -9   8   9      576.89      579.39     23.95 o 
  -8   8   9       15.76       27.50      8.05 o 
  -7   8   9       20.49       21.41      7.51 o 
  -6   8   9       82.69       62.30     22.43 o 
  -5   8   9      199.52      187.91     15.17 o 
  -4   8   9      920.47      943.58     46.75 o 
  -3   8   9       65.33       60.42      7.20 o 
  -2   8   9      232.76      258.16     19.63 o 
  -1   8   9      241.21      275.24     21.51 o 
   0   8   9        1.58        3.30      5.00 o 
   1   8   9      529.33      466.30     34.79 o 
   2   8   9        5.93        5.95      6.01 o 
   3   8   9      399.06      373.60     24.35 o 
   4   8   9        0.64        2.02      4.16 o 
   5   8   9      121.98      104.70     11.07 o 
   6   8   9        1.86        6.31      4.44 o 
 -10   9   9       79.72       84.17     32.57 o 
  -9   9   9      310.02      322.86     17.69 o 
  -8   9   9       72.11       52.45     20.86 o 
  -7   9   9      158.87      118.75     34.11 o 
  -6   9   9       28.84       26.17     10.14 o 
  -5   9   9        7.92        8.61      9.09 o 
  -4   9   9        3.63        7.52     14.84 o 
  -3   9   9       34.58       34.81     17.13 o 
  -2   9   9       14.04       10.91     10.54 o 
  -1   9   9      143.19      102.23     50.07 o 
   0   9   9      184.85      198.58    102.29 o 
   1   9   9       88.64       71.67     33.22 o 
   2   9   9      140.36      148.41     64.91 o 
 -22   0  10       21.52       12.13      7.95 o 
 -21   0  10      181.74      161.63     19.85 o 
 -20   0  10      701.99      732.98     34.82 o 
 -19   0  10     1138.86     1025.91     49.60 o 
 -18   0  10     1143.36     1153.00     33.68 o 
 -17   0  10     4344.41     4751.94     88.23 o 
 -16   0  10       77.92      100.40     12.06 o 
 -15   0  10     2184.33     2301.67    180.05 o 
 -14   0  10     2636.08     2886.47     39.22 o 
 -13   0  10       69.39       64.45     13.18 o 
 -12   0  10      151.25      168.97     10.60 o 
 -11   0  10     1230.30     1176.36     29.38 o 
 -10   0  10      145.95      139.05      7.18 o 
  -9   0  10       69.06       62.89      9.19 o 
  -8   0  10      481.33      488.51     12.96 o 
  -7   0  10      445.17      472.17     11.66 o 
  -6   0  10      301.57      358.33     11.79 o 
  -5   0  10      142.47      142.36      6.58 o 
  -4   0  10     1550.34     1615.74     26.54 o 
  -3   0  10       13.43        6.91      2.37 o 
  -2   0  10      150.51      209.11      7.88 o 
  -1   0  10     1955.31     1911.81     61.93 o 
   0   0  10     1195.11     1301.31     77.67 o 
   1   0  10      237.07      230.61      7.99 o 
   2   0  10      210.10      187.99      8.14 o 
   3   0  10      731.98      765.93     26.04 o 
   4   0  10     1295.10     1199.88     42.06 o 
   5   0  10      424.04      401.40     12.93 o 
   6   0  10     1148.07     1227.38     28.39 o 
   7   0  10      695.05      730.52     17.87 o 
   8   0  10       10.28       12.63      4.23 o 
   9   0  10      410.92      408.06     18.64 o 
  10   0  10      399.03      403.65     29.82 o 
  11   0  10      444.44      487.49     24.17 o 
  12   0  10       14.97       11.95      7.82 o 
  13   0  10       49.90       28.13     14.53 o 
 -21   1  10      183.01      244.00     14.55 o 
 -20   1  10        0.07        5.69      3.60 o 
 -19   1  10      870.19      813.54     23.65 o 
 -18   1  10       78.10       70.19     16.68 o 
 -17   1  10        6.84        6.14      3.17 o 
 -16   1  10       72.14       81.66     14.07 o 
 -15   1  10       13.96       17.63      5.77 o 
 -14   1  10      769.14      770.96     16.28 o 
 -13   1  10        0.52        2.23      4.67 o 
 -12   1  10       44.96       40.54      9.08 o 
 -11   1  10       74.94       78.85      7.35 o 
 -10   1  10     1464.60     1415.93     18.94 o 
  -9   1  10       58.81       55.02      7.13 o 
  -8   1  10       59.41       53.83      9.85 o 
  -7   1  10       12.26       23.28      4.75 o 
  -6   1  10      480.41      440.36      8.62 o 
  -5   1  10      186.03      173.16      6.44 o 
  -4   1  10       39.35       60.43      5.36 o 
  -3   1  10      210.05      225.20      6.36 o 
  -2   1  10        0.55        2.59      1.68 o 
  -1   1  10       63.58       71.85      3.95 o 
   0   1  10       15.01       34.01      5.74 o 
   1   1  10      481.23      514.33     11.91 o 
   2   1  10        0.17        3.73      2.76 o 
   3   1  10      478.73      464.26     10.58 o 
   4   1  10      201.70      180.85      4.77 o 
   5   1  10      894.53      917.54     11.21 o 
   6   1  10      302.51      312.45      8.24 o 
   7   1  10      350.06      382.65     12.15 o 
   8   1  10        7.76        5.37      3.00 o 
   9   1  10      799.31      784.37     28.46 o 
  10   1  10       26.92       25.37      8.23 o 
  11   1  10       19.51       31.49     10.55 o 
  12   1  10       79.97       53.68     16.17 o 
  13   1  10       64.03       49.30     16.11 o 
 -21   2  10      349.76      368.43     15.16 o 
 -20   2  10      512.52      554.57     19.26 o 
 -19   2  10      347.89      387.15     14.15 o 
 -18   2  10      262.00      260.12     12.46 o 
 -17   2  10       72.50       59.76     15.44 o 
 -16   2  10      390.95      380.18     13.93 o 
 -15   2  10        0.97        0.35      3.16 o 
 -14   2  10       56.33       62.41     14.22 o 
 -13   2  10     1236.52     1347.74     19.93 o 
 -12   2  10       22.59       31.76      8.15 o 
 -11   2  10        9.56        7.08      3.91 o 
 -10   2  10      210.23      222.75      5.30 o 
  -9   2  10        5.69       10.24      2.42 o 
  -8   2  10        0.57        1.16      0.98 o 
  -7   2  10        4.69        6.03      3.09 o 
  -6   2  10        3.35        4.88      2.07 o 
  -5   2  10       65.28       71.06      5.18 o 
  -4   2  10      687.77      731.74     10.70 o 
  -3   2  10      845.78      986.72     18.20 o 
  -2   2  10        0.98        3.18      1.64 o 
  -1   2  10      639.24      684.44     10.04 o 
   0   2  10      198.83      198.02      5.60 o 
   1   2  10      895.31      877.49     13.45 o 
   2   2  10     1565.03     1607.92     28.16 o 
   3   2  10      123.32      111.14      7.63 o 
   4   2  10     4263.60     4400.51     86.77 o 
   5   2  10      129.66      128.72      9.49 o 
   6   2  10      475.40      455.94     16.80 o 
   7   2  10      129.37      153.28     28.35 o 
   8   2  10      156.00      162.92     17.76 o 
   9   2  10      105.26      141.38     28.77 o 
  10   2  10      156.33      137.64     26.11 o 
  11   2  10       20.00       27.86      7.49 o 
  12   2  10      124.93      141.68     35.91 o 
  13   2  10       86.47      101.67     31.82 o 
 -21   3  10       12.45       10.70      5.01 o 
 -20   3  10       84.56       75.29     21.08 o 
 -19   3  10      154.22      150.57     13.62 o 
 -18   3  10      542.69      538.34     17.75 o 
 -17   3  10       97.41      129.98     10.15 o 
 -16   3  10      145.32      155.42     12.29 o 
 -15   3  10       62.60       56.16     11.04 o 
 -14   3  10      182.73      165.90     10.16 o 
 -13   3  10      124.17      117.49     11.46 o 
 -12   3  10       86.96       95.44      4.96 o 
 -11   3  10     3048.83     2962.57     46.20 o 
 -10   3  10      116.67      117.55      2.93 o 
  -9   3  10      683.20      700.90     16.05 o 
  -8   3  10     1055.08     1022.52     21.51 o 
  -7   3  10      323.63      346.58     10.68 o 
  -6   3  10      566.01      498.89     14.91 o 
  -5   3  10     1765.48     1860.71     26.05 o 
  -4   3  10      252.00      264.01      9.41 o 
  -3   3  10     1449.05     1439.38     16.02 o 
  -2   3  10       83.87       76.27      4.52 o 
  -1   3  10      811.56      793.14     19.40 o 
   0   3  10      521.09      520.17     10.15 o 
   1   3  10       33.09       28.18      3.56 o 
   2   3  10     2984.42     3138.04     34.53 o 
   3   3  10       26.91       34.00      5.61 o 
   4   3  10        5.09        6.72      4.82 o 
   5   3  10       31.42       39.46      8.62 o 
   6   3  10      197.84      205.64     11.54 o 
   7   3  10       15.34       16.99      5.62 o 
   8   3  10      583.10      606.84     28.73 o 
   9   3  10        0.65        2.16      4.10 o 
  10   3  10        4.17        6.92      5.55 o 
  11   3  10       46.56       51.33     20.41 o 
  12   3  10      261.63      263.19     18.12 o 
 -20   4  10       20.68       18.19      8.14 o 
 -19   4  10        4.47        6.27      6.17 o 
 -18   4  10       82.54       92.93     24.41 o 
 -17   4  10       97.76       78.85     11.13 o 
 -16   4  10       30.14       31.78      7.82 o 
 -15   4  10        1.22        3.53      3.29 o 
 -14   4  10      155.22      152.14     10.19 o 
 -13   4  10       41.46       29.05      8.40 o 
 -12   4  10      189.64      174.20     10.85 o 
 -11   4  10      417.54      410.17      9.49 o 
 -10   4  10       58.56       71.93     15.84 o 
  -9   4  10      432.65      404.16     11.75 o 
  -8   4  10        4.58        3.71      3.70 o 
  -7   4  10      209.77      215.64      8.01 o 
  -6   4  10      404.57      413.57     12.16 o 
  -5   4  10      341.24      328.46      8.99 o 
  -4   4  10       49.79       54.14     11.21 o 
  -3   4  10       35.31       41.17      9.25 o 
  -2   4  10      293.91      281.66      5.59 o 
  -1   4  10       32.78       34.35      6.44 o 
   0   4  10       50.21       34.84      7.06 o 
   1   4  10      850.46      767.58     39.67 o 
   2   4  10      317.81      347.79      8.15 o 
   3   4  10      898.51      882.96     18.26 o 
   4   4  10      512.17      556.64     22.31 o 
   5   4  10      156.03      158.04     16.26 o 
   6   4  10        0.82        4.93      5.94 o 
   7   4  10        7.07       16.44      6.07 o 
   8   4  10       78.49       78.76     22.64 o 
   9   4  10      462.36      488.17     20.86 o 
  10   4  10      124.93      129.95     42.83 o 
  11   4  10      153.12      135.05     19.54 o 
 -19   5  10        1.77        2.66      6.21 o 
 -18   5  10      148.87      160.64     21.25 o 
 -17   5  10      193.20      212.75     17.52 o 
 -16   5  10       64.94       67.63     16.04 o 
 -15   5  10       72.41       75.44     22.05 o 
 -14   5  10      369.10      346.67     38.38 o 
 -13   5  10      447.69      464.56     17.46 o 
 -12   5  10       27.49       33.40     10.83 o 
 -11   5  10      478.23      507.01     21.63 o 
 -10   5  10        7.97        7.98      7.23 o 
  -9   5  10      580.95      576.61     16.22 o 
  -8   5  10      456.73      449.53     16.31 o 
  -7   5  10     1054.07     1109.08     17.88 o 
  -6   5  10        7.66       14.74      5.09 o 
  -5   5  10     1438.33     1467.70     29.67 o 
  -4   5  10        4.47        6.99      2.70 o 
  -3   5  10      631.94      637.55     14.67 o 
  -2   5  10      479.68      455.48      6.60 o 
  -1   5  10      537.66      532.44     13.91 o 
   0   5  10       30.44       22.35      5.31 o 
   1   5  10      487.47      452.02     12.89 o 
   2   5  10      802.63      721.53     17.40 o 
   3   5  10       19.73       24.82      7.17 o 
   4   5  10      338.93      339.03     13.02 o 
   5   5  10       78.75       86.29     20.79 o 
   6   5  10      283.91      279.04     16.42 o 
   7   5  10       79.26       66.13     22.10 o 
   8   5  10      469.57      473.79     23.44 o 
   9   5  10       34.79       30.68     13.65 o 
  10   5  10       75.92       78.29     28.56 o 
 -17   6  10       10.59        8.93      6.72 o 
 -16   6  10       67.13       83.61     32.49 o 
 -15   6  10       17.89       12.73      6.96 o 
 -14   6  10       23.47       31.00      8.27 o 
 -13   6  10      973.59     1001.36     37.60 o 
 -12   6  10      217.17      224.40     16.96 o 
 -11   6  10      487.75      479.21     22.03 o 
 -10   6  10      832.02      854.91     28.27 o 
  -9   6  10      510.22      502.13     17.13 o 
  -8   6  10       75.59       70.97      6.84 o 
  -7   6  10        3.44        5.69      2.67 o 
  -6   6  10       24.02       25.09      6.55 o 
  -5   6  10      507.07      520.16     17.35 o 
  -4   6  10       53.04       49.24     11.45 o 
  -3   6  10      102.05      113.15     16.70 o 
  -2   6  10       27.67       37.37      8.23 o 
  -1   6  10       22.47       19.40      5.47 o 
   0   6  10      111.13      110.67      8.33 o 
   1   6  10      112.41      116.22      9.00 o 
   2   6  10       61.03       40.17     11.61 o 
   3   6  10      167.03      176.58     16.57 o 
   4   6  10     1010.87     1030.96     41.91 o 
   5   6  10      929.38      956.66     31.88 o 
   6   6  10       68.22       59.10     20.38 o 
   7   6  10        0.47       10.51      6.45 o 
   8   6  10      140.68      127.44     43.16 o 
   9   6  10      281.20      294.09     17.77 o 
 -15   7  10        5.48        2.57      5.49 o 
 -14   7  10       87.84       61.44     26.78 o 
 -13   7  10        9.18       18.03      7.25 o 
 -12   7  10        1.48       15.32      6.30 o 
 -11   7  10       62.25       84.25     23.05 o 
 -10   7  10      465.89      509.83     22.07 o 
  -9   7  10      295.78      301.53     16.39 o 
  -8   7  10       69.62       73.70     26.05 o 
  -7   7  10        0.01        6.13      6.06 o 
  -6   7  10        7.88        9.64      5.73 o 
  -5   7  10        0.19        3.56      2.80 o 
  -4   7  10       18.16       23.35      6.61 o 
  -3   7  10      318.61      293.38     10.55 o 
  -2   7  10      249.12      253.70     11.78 o 
  -1   7  10        3.86        4.74      2.90 o 
   0   7  10       51.03       62.40     18.70 o 
   1   7  10      147.45      144.25     15.69 o 
   2   7  10       50.90       55.56     20.25 o 
   3   7  10      175.69      169.58     11.11 o 
   4   7  10      346.20      334.38     14.28 o 
   5   7  10      156.37      144.34     12.24 o 
   6   7  10       58.49       54.37     15.64 o 
   7   7  10        4.87        5.28      5.24 o 
 -13   8  10       16.34        9.74     14.56 o 
 -12   8  10      196.33      195.36     24.75 o 
 -11   8  10      103.73       89.08     23.91 o 
 -10   8  10       22.79       25.61     12.92 o 
  -9   8  10       84.86       84.98     28.27 o 
  -8   8  10       32.13       25.82      9.56 o 
  -7   8  10      300.76      251.99     16.89 o 
  -6   8  10      189.73      191.96     16.86 o 
  -5   8  10      161.29      129.18     33.50 o 
  -4   8  10       12.52       15.11      5.94 o 
  -3   8  10       58.80       47.67     15.25 o 
  -2   8  10       89.13      105.75      9.78 o 
  -1   8  10       60.38       56.04     15.45 o 
   0   8  10      185.89      150.84     17.42 o 
   1   8  10       17.48       17.52     11.96 o 
   2   8  10       26.42       30.50     12.20 o 
   3   8  10      120.57      118.05     54.01 o 
   4   8  10      123.30      164.96     17.47 o 
  -8   9  10        2.73        2.33      4.93 o 
  -7   9  10        1.04        3.79      5.19 o 
  -6   9  10       18.97       21.00     10.23 o 
  -5   9  10        0.28        2.48      6.87 o 
  -4   9  10      203.82      210.02     18.38 o 
  -3   9  10      111.19       94.81     34.66 o 
  -2   9  10       93.55       78.87     42.85 o 
  -1   9  10       53.51       41.20     24.65 o 
   0   9  10      329.85      390.52     37.29 o 
 -21   1  11        3.68        8.30      4.85 o 
 -20   1  11        0.64        4.22      4.24 o 
 -19   1  11      236.30      206.80     14.22 o 
 -18   1  11      208.33      216.88     10.62 o 
 -17   1  11      610.53      675.79     18.60 o 
 -16   1  11      339.86      320.86     17.86 o 
 -15   1  11       42.24       45.83     12.06 o 
 -14   1  11      743.01      718.07     19.13 o 
 -13   1  11     8697.35     8719.00    128.37 o 
 -12   1  11     2245.50     2043.30     52.80 o 
 -11   1  11     1600.73     1521.60     23.54 o 
 -10   1  11        7.41        7.45      2.28 o 
  -9   1  11      471.16      459.52     10.84 o 
  -8   1  11       56.76       49.95      4.24 o 
  -7   1  11        6.10        5.56      2.15 o 
  -6   1  11      101.14       96.81      7.24 o 
  -5   1  11        1.77        8.30      2.12 o 
  -4   1  11       10.43       16.50      3.66 o 
  -3   1  11        0.24        3.68      1.73 o 
  -2   1  11      843.83      772.96     25.58 o 
  -1   1  11       12.34       23.67      4.12 o 
   0   1  11      833.83      828.01     13.72 o 
   1   1  11     1942.45     1939.90     52.90 o 
   2   1  11     1324.11     1372.37     31.17 o 
   3   1  11      151.56      142.36      7.24 o 
   4   1  11       77.48       75.29      4.98 o 
   5   1  11      661.64      663.68     15.20 o 
   6   1  11      193.89      211.57      7.88 o 
   7   1  11      466.27      514.63     11.20 o 
   8   1  11     1343.04     1443.05     25.38 o 
   9   1  11      320.36      379.99     16.78 o 
  10   1  11      576.42      586.32     19.30 o 
  11   1  11      177.80      159.08     33.25 o 
  12   1  11       20.99       23.73      6.82 o 
 -21   2  11       21.63       17.68      6.79 o 
 -20   2  11       92.78       92.95     23.51 o 
 -19   2  11       38.41       41.58     11.77 o 
 -18   2  11       33.11       26.67     10.53 o 
 -17   2  11      312.38      307.38     12.69 o 
 -16   2  11       41.85       32.12     10.45 o 
 -15   2  11      182.72      190.06      9.26 o 
 -14   2  11      182.16      182.57      9.66 o 
 -13   2  11       69.22       63.58      8.52 o 
 -12   2  11       82.39       85.48      8.92 o 
 -11   2  11       44.81       43.89      4.87 o 
 -10   2  11     1278.01     1306.82     29.14 o 
  -9   2  11       72.75       68.72      2.76 o 
  -8   2  11     2255.81     2242.80     23.45 o 
  -7   2  11      327.05      292.54      9.91 o 
  -6   2  11      835.50      714.05     17.07 o 
  -5   2  11     2142.44     2124.00     37.78 o 
  -4   2  11      796.32      762.32     10.69 o 
  -3   2  11       31.77       33.92      6.27 o 
  -2   2  11        3.64        7.88      2.18 o 
  -1   2  11       35.89       42.33      7.76 o 
   0   2  11      295.33      310.81      8.72 o 
   1   2  11     1747.52     1744.62     36.73 o 
   2   2  11       49.67       50.19      6.10 o 
   3   2  11       83.76       73.10      5.64 o 
   4   2  11     2823.37     3127.36     46.16 o 
   5   2  11      415.70      400.87     12.84 o 
   6   2  11        0.11        0.55      3.28 o 
   7   2  11        0.07        3.08      3.01 o 
   8   2  11        1.75        5.13      3.81 o 
   9   2  11       64.06       56.58     12.62 o 
  10   2  11       98.04       93.75     18.00 o 
  11   2  11       33.46       30.27     11.10 o 
 -20   3  11       43.99       36.23     13.14 o 
 -19   3  11        5.73        6.87      5.74 o 
 -18   3  11       79.99       55.24     21.47 o 
 -17   3  11      134.36      130.83      9.67 o 
 -16   3  11        4.99        6.55      3.42 o 
 -15   3  11        1.60        3.43      2.70 o 
 -14   3  11       84.86       81.37      9.25 o 
 -13   3  11     1035.44      959.36     23.86 o 
 -12   3  11     1675.47     1731.80     45.55 o 
 -11   3  11     1116.10     1069.38     20.86 o 
 -10   3  11      292.33      306.87     11.96 o 
  -9   3  11     1309.43     1307.64     25.52 o 
  -8   3  11      204.21      209.16      9.86 o 
  -7   3  11      380.43      389.28     12.40 o 
  -6   3  11      178.03      186.39      8.73 o 
  -5   3  11     1334.32     1379.02     22.53 o 
  -4   3  11      468.53      512.29     14.57 o 
  -3   3  11      373.34      373.05      8.40 o 
  -2   3  11      976.02      971.75     17.35 o 
  -1   3  11      221.33      214.03      7.43 o 
   0   3  11      802.30      752.47     14.00 o 
   1   3  11      225.24      210.42      9.18 o 
   2   3  11      390.60      365.53      8.46 o 
   3   3  11      117.03      125.48      9.36 o 
   4   3  11      420.15      406.17     16.17 o 
   5   3  11      255.56      251.33     12.91 o 
   6   3  11       22.76       21.24      5.60 o 
   7   3  11        7.99       11.60      4.30 o 
   8   3  11       37.71       42.65     13.44 o 
   9   3  11       48.27       32.67     11.42 o 
  10   3  11        0.12       -0.67      5.40 o 
  11   3  11        9.98       18.37      7.29 o 
 -19   4  11       84.99       72.35     24.92 o 
 -18   4  11      313.62      299.67     14.71 o 
 -17   4  11       14.05       11.25      5.43 o 
 -16   4  11       55.34       69.96     17.85 o 
 -15   4  11      122.24      129.67     16.82 o 
 -14   4  11       59.66       64.75     17.85 o 
 -13   4  11      466.64      489.48     17.91 o 
 -12   4  11      259.78      269.68     15.89 o 
 -11   4  11      740.60      758.19     28.91 o 
 -10   4  11        0.14        3.68      3.24 o 
  -9   4  11      728.50      736.24     19.56 o 
  -8   4  11      303.18      306.33     10.17 o 
  -7   4  11      811.32      804.78     14.59 o 
  -6   4  11      588.25      626.67     12.81 o 
  -5   4  11      489.73      510.63     12.08 o 
  -4   4  11     7658.66     7962.41    128.86 o 
  -3   4  11     3850.89     4004.06     55.06 o 
  -2   4  11      765.88      768.67     11.25 o 
  -1   4  11     4902.95     4881.28     43.21 o 
   0   4  11      889.41      917.44     26.51 o 
   1   4  11     1306.85     1334.82     23.68 o 
   2   4  11      202.58      194.82     10.00 o 
   3   4  11        2.39        3.36      2.00 o 
   4   4  11      271.92      272.28     10.16 o 
   5   4  11       70.11       62.43     15.13 o 
   6   4  11        0.13        1.27      4.00 o 
   7   4  11      170.45      175.42     13.06 o 
   8   4  11       26.45       27.77     13.52 o 
   9   4  11      108.25       94.38     31.19 o 
  10   4  11        4.31        5.85      4.82 o 
 -18   5  11      408.11      398.82     25.35 o 
 -17   5  11      239.38      273.57     18.91 o 
 -16   5  11       12.10       10.69      5.37 o 
 -15   5  11      501.72      453.63     21.53 o 
 -14   5  11        4.91        6.19      6.07 o 
 -13   5  11      180.14      214.03     22.27 o 
 -12   5  11      259.37      253.44     21.26 o 
 -11   5  11        5.97        6.97      5.34 o 
 -10   5  11      249.24      227.51      8.64 o 
  -9   5  11      222.84      216.98      9.32 o 
  -8   5  11     4951.72     5307.04    102.72 o 
  -7   5  11      287.93      303.25     11.28 o 
  -6   5  11     2613.75     2664.64     46.01 o 
  -5   5  11       22.61       31.78      6.51 o 
  -4   5  11     1455.80     1528.84     29.56 o 
  -3   5  11     1003.11     1006.05     23.60 o 
  -2   5  11       30.03       26.84      3.89 o 
  -1   5  11      247.10      220.39      7.35 o 
   0   5  11      129.06      139.90      6.55 o 
   1   5  11      294.40      314.08     10.84 o 
   2   5  11      396.12      381.87      9.35 o 
   3   5  11       90.87      109.70     10.70 o 
   4   5  11      373.20      404.77     17.07 o 
   5   5  11       19.26       11.92      6.09 o 
   6   5  11        0.82        0.41      5.11 o 
   7   5  11       23.92       22.93      8.07 o 
   8   5  11       96.21      101.28     20.34 o 
   9   5  11        1.81        3.85      4.90 o 
 -17   6  11      121.44      124.24     20.04 o 
 -16   6  11       25.55       22.23      8.53 o 
 -15   6  11        2.49        3.52      7.63 o 
 -14   6  11      334.19      275.22     35.85 o 
 -13   6  11      449.14      474.57     21.33 o 
 -12   6  11       32.19       44.32     13.26 o 
 -11   6  11      103.92      132.95     16.76 o 
 -10   6  11       25.01       33.28      9.39 o 
  -9   6  11       15.36       18.57      6.73 o 
  -8   6  11     1133.59     1260.44     39.85 o 
  -7   6  11       46.54       35.19     10.09 o 
  -6   6  11      387.26      391.28     11.61 o 
  -5   6  11       56.25       57.64     13.36 o 
  -4   6  11      239.52      235.14     11.08 o 
  -3   6  11      223.33      211.67      8.29 o 
  -2   6  11      331.70      323.37     11.06 o 
  -1   6  11       99.68       94.18     11.34 o 
   0   6  11        0.45        1.30      1.93 o 
   1   6  11      398.27      404.22     18.25 o 
   2   6  11       19.85       28.06      7.80 o 
   3   6  11       10.19       10.00      6.92 o 
   4   6  11       18.60       20.32      8.88 o 
   5   6  11       55.52       50.17     19.66 o 
   6   6  11       16.86       29.27     13.27 o 
   7   6  11        0.15        5.92      5.22 o 
 -15   7  11        4.80       16.06     11.29 o 
 -14   7  11       60.07       64.79     16.97 o 
 -13   7  11     1619.84     1687.97     52.64 o 
 -12   7  11      664.45      641.74     26.11 o 
 -11   7  11      483.46      515.95     22.17 o 
 -10   7  11     1049.00     1085.58     37.34 o 
  -9   7  11       63.51       57.42     14.90 o 
  -8   7  11       56.19       54.91     14.28 o 
  -7   7  11      200.22      225.22     16.38 o 
  -6   7  11       35.16       36.85     12.24 o 
  -5   7  11       18.12       24.72      7.80 o 
  -4   7  11      145.64      144.91      9.82 o 
  -3   7  11      128.81      120.30      9.37 o 
  -2   7  11      168.78      157.54     11.59 o 
  -1   7  11       44.09       49.53     12.19 o 
   0   7  11      837.28      818.50     24.50 o 
   1   7  11        0.03        6.20      6.53 o 
   2   7  11        7.74        6.43      9.47 o 
   3   7  11       44.52       33.85     11.51 o 
   4   7  11       36.87       57.19     29.04 o 
   5   7  11      555.28      520.01     38.83 o 
 -12   8  11      180.04      189.01     22.22 o 
 -11   8  11        0.21        6.28      5.42 o 
 -10   8  11        0.69        6.18      4.24 o 
  -9   8  11       35.91       26.57     10.58 o 
  -8   8  11       12.11        3.29      6.39 o 
  -7   8  11       47.53       54.13     19.47 o 
  -6   8  11      631.45      617.61     26.11 o 
  -5   8  11      382.89      410.80     23.28 o 
  -4   8  11       29.35       29.57     10.76 o 
  -3   8  11        3.89        5.61      4.43 o 
  -2   8  11        1.13        3.20      2.19 o 
  -1   8  11       80.56       59.74     27.51 o 
   0   8  11       59.17       60.69     17.47 o 
   1   8  11      527.17      558.07     26.05 o 
   2   8  11      135.23      168.10     23.03 o 
   3   8  11       30.73       29.67     16.30 o 
 -21   0  12      144.75      114.69     15.21 o 
 -20   0  12       97.33       91.56     34.25 o 
 -19   0  12     2072.53     1965.29    148.07 o 
 -18   0  12     1943.38     2104.67     68.01 o 
 -17   0  12      463.32      430.75     18.11 o 
 -16   0  12       90.67       86.65     24.19 o 
 -15   0  12      623.40      609.43     28.26 o 
 -14   0  12      884.85      883.03     28.25 o 
 -13   0  12      563.05      558.57     26.12 o 
 -12   0  12     2916.45     2680.81    116.10 o 
 -11   0  12      312.61      305.83     16.32 o 
 -10   0  12        0.08        3.54      2.77 o 
  -9   0  12       34.03       32.12      9.08 o 
  -8   0  12      863.80      850.19     33.87 o 
  -7   0  12      577.58      563.55     15.51 o 
  -6   0  12      342.92      364.87     12.69 o 
  -5   0  12       58.56       53.02     11.56 o 
  -4   0  12       98.63      125.84      5.99 o 
  -3   0  12       88.82       89.45     13.06 o 
  -2   0  12      129.03      133.56     13.87 o 
  -1   0  12     1483.28     1480.97     57.20 o 
   0   0  12        2.97        7.95      4.54 o 
   1   0  12     3110.27     3224.72    119.65 o 
   2   0  12      155.29      157.60     10.90 o 
   3   0  12      374.14      388.83     13.89 o 
   4   0  12       15.65       22.14      7.27 o 
   5   0  12     5800.88     6387.48    136.74 o 
   6   0  12       35.05       34.50      6.11 o 
   7   0  12       82.44      102.85     21.92 o 
   8   0  12      849.87      872.15     39.59 o 
   9   0  12     1132.63     1159.98     42.97 o 
  10   0  12     1951.65     2173.35     76.62 o 
  11   0  12       80.32       39.68     18.25 o 
 -21   1  12       58.73       68.02     18.51 o 
 -20   1  12       44.43       36.34     12.78 o 
 -19   1  12      182.77      167.26     10.73 o 
 -18   1  12      422.59      446.14     15.85 o 
 -17   1  12       32.77       29.32      8.12 o 
 -16   1  12      924.06      933.72     25.64 o 
 -15   1  12       81.28       75.69      8.29 o 
 -14   1  12     3555.73     3572.69    134.72 o 
 -13   1  12      908.88      884.71     21.18 o 
 -12   1  12     1892.91     1788.57     63.22 o 
 -11   1  12      860.04      852.01     20.12 o 
 -10   1  12      432.61      416.23      9.42 o 
  -9   1  12      394.44      405.89     12.04 o 
  -8   1  12       85.91       25.91     29.05 o 
  -7   1  12       87.73       89.15      9.41 o 
  -6   1  12       18.75       25.27      5.43 o 
  -5   1  12      126.54      111.91      6.67 o 
  -4   1  12      431.56      431.48     10.15 o 
  -3   1  12       10.97       12.89      2.58 o 
  -2   1  12       35.64       44.78      7.35 o 
  -1   1  12       66.35       61.08      6.74 o 
   0   1  12      102.89      101.81      7.17 o 
   1   1  12     1350.51     1417.57     23.41 o 
   2   1  12      742.73      752.14     15.70 o 
   3   1  12     4111.61     4686.54     83.79 o 
   4   1  12      250.50      268.06     10.95 o 
   5   1  12     1131.07     1126.04     23.69 o 
   6   1  12      392.92      381.95     10.03 o 
   7   1  12      613.80      559.19     36.51 o 
   8   1  12       46.24       43.29     14.42 o 
   9   1  12      809.85      866.58     24.80 o 
  10   1  12      569.54      591.43     21.61 o 
  11   1  12        0.75        6.37      5.38 o 
 -20   2  12        3.93        4.82      3.44 o 
 -19   2  12        4.33        5.14      4.36 o 
 -18   2  12        1.11        3.11      3.96 o 
 -17   2  12        7.77        6.42      4.09 o 
 -16   2  12      934.52      979.45     33.31 o 
 -15   2  12        8.23        5.44      2.99 o 
 -14   2  12       15.70       14.78      4.90 o 
 -13   2  12        2.84        4.82      3.32 o 
 -12   2  12      200.90      173.82     14.40 o 
 -11   2  12      997.57     1049.86     18.52 o 
 -10   2  12      199.03      186.77      4.13 o 
  -9   2  12     1899.28     1948.36     20.61 o 
  -8   2  12      332.73      334.16     13.23 o 
  -7   2  12      141.33      142.21      9.27 o 
  -6   2  12       94.52       85.65      4.76 o 
  -5   2  12       71.12       70.74      3.51 o 
  -4   2  12       31.81       29.77      4.05 o 
  -3   2  12        0.22        4.27      2.01 o 
  -2   2  12       39.56       40.73      7.10 o 
  -1   2  12        3.26        3.78      1.88 o 
   0   2  12      945.40      930.30     12.51 o 
   1   2  12     1629.99     1702.48     27.77 o 
   2   2  12      343.13      318.27      8.21 o 
   3   2  12      208.34      183.31      7.33 o 
   4   2  12        5.78        4.97      2.55 o 
   5   2  12      829.56      858.69     25.25 o 
   6   2  12      124.70      140.52      9.10 o 
   7   2  12       32.78       26.87      6.99 o 
   8   2  12       19.40       14.54      4.74 o 
   9   2  12       20.34       24.31      6.85 o 
  10   2  12        1.70       10.46      5.10 o 
 -20   3  12       11.33        9.70      5.46 o 
 -19   3  12      149.30      149.47     12.84 o 
 -18   3  12       61.33       62.34     21.76 o 
 -17   3  12       86.39       94.40     32.33 o 
 -16   3  12      153.73      143.91     15.98 o 
 -15   3  12      163.30      160.57     17.18 o 
 -14   3  12      647.90      608.27     22.89 o 
 -13   3  12       85.71       83.89      5.34 o 
 -12   3  12      475.40      431.86     26.88 o 
 -11   3  12     2277.13     2375.26     45.13 o 
 -10   3  12     1229.60     1277.00     28.48 o 
  -9   3  12     1359.49     1397.67     26.96 o 
  -8   3  12       56.41       56.08     10.91 o 
  -7   3  12        0.71        3.62      4.28 o 
  -6   3  12       41.69       51.83     11.16 o 
  -5   3  12     1082.14     1083.54     17.38 o 
  -4   3  12     2539.81     2581.77     59.79 o 
  -3   3  12       66.72       68.38      3.80 o 
  -2   3  12       99.70       86.82      4.05 o 
  -1   3  12      264.86      260.65      8.97 o 
   0   3  12     3383.91     3380.60     49.94 o 
   1   3  12     2250.67     2338.52     35.77 o 
   2   3  12      129.57      117.61      6.90 o 
   3   3  12       33.12       34.53      3.78 o 
   4   3  12      242.17      246.43      9.88 o 
   5   3  12      135.77      127.52     10.63 o 
   6   3  12        1.40        3.12      2.94 o 
   7   3  12      307.83      342.15     16.01 o 
   8   3  12      392.64      429.27     15.74 o 
   9   3  12      413.69      428.51     17.41 o 
  10   3  12       56.01       53.74     14.60 o 
 -19   4  12        0.40        3.17      6.37 o 
 -18   4  12       48.90       55.80     14.71 o 
 -17   4  12      187.58      168.31     20.98 o 
 -16   4  12        0.66        6.95      4.92 o 
 -15   4  12       83.38       91.02     26.79 o 
 -14   4  12      264.83      254.86     13.67 o 
 -13   4  12        0.34        5.85      5.37 o 
 -12   4  12        3.50        9.97      5.25 o 
 -11   4  12        6.54        7.24      4.28 o 
 -10   4  12       10.41        8.64      4.27 o 
  -9   4  12        4.59        4.58      4.11 o 
  -8   4  12       98.88      106.90     11.34 o 
  -7   4  12       74.83       77.79     15.42 o 
  -6   4  12       10.05       14.68      4.66 o 
  -5   4  12      224.27      220.38      9.51 o 
  -4   4  12        0.93        1.67      3.64 o 
  -3   4  12      337.44      342.53     19.15 o 
  -2   4  12       20.34       14.20      3.63 o 
  -1   4  12      293.13      299.29      7.19 o 
   0   4  12      288.38      306.04      7.49 o 
   1   4  12        2.82        4.05      2.27 o 
   2   4  12       10.38        8.88      3.14 o 
   3   4  12       51.12       62.36     12.19 o 
   4   4  12       21.62       32.98      7.28 o 
   5   4  12      103.26      116.19     12.50 o 
   6   4  12       20.88       37.65     11.18 o 
   7   4  12       24.15       18.87      7.06 o 
   8   4  12      253.50      301.38     14.75 o 
   9   4  12       28.12       27.40     10.29 o 
 -18   5  12        3.51        7.70      8.28 o 
 -17   5  12       59.75       49.71     14.52 o 
 -16   5  12       29.23       53.24     15.00 o 
 -15   5  12       56.16       56.83     16.14 o 
 -14   5  12       17.22       19.93      8.38 o 
 -13   5  12        1.95        3.81      4.45 o 
 -12   5  12       14.39       14.19      7.69 o 
 -11   5  12       78.17       79.13     17.62 o 
 -10   5  12       95.24       99.94      8.30 o 
  -9   5  12      307.49      322.94     15.18 o 
  -8   5  12       16.50       19.56      7.06 o 
  -7   5  12        0.39        6.04      2.61 o 
  -6   5  12      341.92      357.28     14.18 o 
  -5   5  12       40.15       47.40      9.26 o 
  -4   5  12     1051.74     1068.95     24.02 o 
  -3   5  12      681.18      646.78     19.23 o 
  -2   5  12      735.07      748.27     18.17 o 
  -1   5  12      122.79      113.39     10.58 o 
   0   5  12      749.17      748.28     19.32 o 
   1   5  12      133.91      133.49      7.52 o 
   2   5  12       13.22       18.22      5.45 o 
   3   5  12      131.60      133.23     13.82 o 
   4   5  12       24.49       25.68      8.06 o 
   5   5  12        0.23        3.19      4.62 o 
   6   5  12       41.29       43.01     12.62 o 
   7   5  12       47.23       40.22     13.82 o 
   8   5  12       38.28       35.55     14.86 o 
 -16   6  12       22.73       11.59      5.98 o 
 -15   6  12       51.66       43.44     18.99 o 
 -14   6  12       90.34       79.30     25.91 o 
 -13   6  12      387.09      416.98     20.65 o 
 -12   6  12       64.99       86.32     21.65 o 
 -11   6  12       10.07       14.97      7.05 o 
 -10   6  12        3.05        8.20      4.79 o 
  -9   6  12      451.90      511.49     19.33 o 
  -8   6  12      402.29      417.23     18.59 o 
  -7   6  12       28.15       24.66      7.57 o 
  -6   6  12      220.64      238.06     10.91 o 
  -5   6  12      417.61      422.37     14.58 o 
  -4   6  12       59.78       50.73     11.53 o 
  -3   6  12      192.61      201.09     11.37 o 
  -2   6  12      105.32       95.84     11.19 o 
  -1   6  12      689.43      770.46     17.29 o 
   0   6  12     1337.49     1365.20     30.68 o 
   1   6  12      114.60      121.67     30.75 o 
   2   6  12        4.34        7.09      6.29 o 
   3   6  12       46.40       43.49     13.15 o 
   4   6  12      392.18      448.03     24.90 o 
   5   6  12      421.00      503.82     25.81 o 
   6   6  12       15.90       31.62     20.15 o 
 -14   7  12      201.10      222.87     48.55 o 
 -13   7  12      183.43      185.63     43.17 o 
 -12   7  12      408.48      417.80     20.17 o 
 -11   7  12      105.67       95.35     24.72 o 
 -10   7  12      306.78      292.24     17.45 o 
  -9   7  12      602.03      597.97     25.03 o 
  -8   7  12       12.36       13.58      7.01 o 
  -7   7  12       43.79       45.30     13.56 o 
  -6   7  12      433.99      397.13     20.68 o 
  -5   7  12      525.65      507.99     17.11 o 
  -4   7  12       19.94       15.85      5.30 o 
  -3   7  12      373.88      316.89     10.10 o 
  -2   7  12       12.18       16.01      5.09 o 
  -1   7  12       23.28       21.92      7.77 o 
   0   7  12       62.54       68.63     16.93 o 
   1   7  12      157.01      186.75     13.64 o 
   2   7  12       31.15       22.14      8.63 o 
   3   7  12      216.72      200.35     16.16 o 
   4   7  12      158.16      172.28     24.27 o 
 -10   8  12       14.35       22.44      9.36 o 
  -9   8  12        1.15        8.20      4.58 o 
  -8   8  12      125.47      106.61     30.60 o 
  -7   8  12       52.21       56.13     22.49 o 
  -6   8  12       16.36       12.32      5.60 o 
  -5   8  12      374.39      360.86     22.41 o 
  -4   8  12      308.09      330.24     19.71 o 
  -3   8  12       61.48       53.07     17.07 o 
  -2   8  12       27.52       20.25      7.03 o 
  -1   8  12      296.82      275.50     18.46 o 
   0   8  12       31.29       34.40     15.56 o 
 -20   1  13      220.42      206.84     13.25 o 
 -19   1  13      796.49      793.49     32.49 o 
 -18   1  13      316.21      327.77     17.45 o 
 -17   1  13       42.51       46.78     10.98 o 
 -16   1  13        6.72        5.03      3.63 o 
 -15   1  13       92.17       78.54     14.11 o 
 -14   1  13     2111.86     2146.40     42.52 o 
 -13   1  13     1871.42     1794.28     40.41 o 
 -12   1  13        0.27        5.03      2.26 o 
 -11   1  13      835.54      864.09     23.34 o 
 -10   1  13      549.98      504.19     12.93 o 
  -9   1  13      139.86      138.30      6.84 o 
  -8   1  13       99.70       84.99      6.19 o 
  -7   1  13     1169.52     1154.70     15.71 o 
  -6   1  13      443.88      433.33      9.74 o 
  -5   1  13      207.76      195.53      5.81 o 
  -4   1  13      142.47      134.17     10.19 o 
  -3   1  13      233.68      233.32      6.51 o 
  -2   1  13        8.66        8.93      2.82 o 
  -1   1  13      236.65      251.02      9.21 o 
   0   1  13        6.78        8.64      2.35 o 
   1   1  13        0.83        5.24      2.60 o 
   2   1  13     2520.96     2619.93     37.21 o 
   3   1  13      607.83      635.52     14.19 o 
   4   1  13     1086.98     1155.90     28.37 o 
   5   1  13      393.49      418.19     19.68 o 
   6   1  13       72.46       78.01     17.28 o 
   7   1  13      238.89      223.14     13.57 o 
   8   1  13       25.86       29.97      8.87 o 
   9   1  13      155.18      111.68     30.50 o 
 -20   2  13      111.77      123.14     14.51 o 
 -19   2  13        2.33        1.24      4.57 o 
 -18   2  13        0.94        2.63      6.47 o 
 -17   2  13      117.16      133.75     15.58 o 
 -16   2  13       11.39       14.86      4.99 o 
 -15   2  13       10.47        9.94      3.85 o 
 -14   2  13        0.77        3.97      3.26 o 
 -13   2  13     1231.66     1264.31     30.46 o 
 -12   2  13      871.40      883.82     30.75 o 
 -11   2  13       39.77       35.82      3.48 o 
 -10   2  13     2956.26     2955.19     45.46 o 
  -9   2  13      737.64      721.84     17.17 o 
  -8   2  13      155.30      166.75     10.01 o 
  -7   2  13        6.00        6.31      1.91 o 
  -6   2  13        7.96        9.29      2.52 o 
  -5   2  13        2.59        2.93      1.32 o 
  -4   2  13       75.58       76.08      4.63 o 
  -3   2  13      204.85      217.17      6.97 o 
  -2   2  13      251.57      259.97      9.09 o 
  -1   2  13       34.80       34.34      7.20 o 
   0   2  13      140.82      151.30      7.47 o 
   1   2  13      658.86      687.35     21.06 o 
   2   2  13      204.52      199.19      8.17 o 
   3   2  13      707.23      764.79     19.37 o 
   4   2  13        5.15        6.06      2.68 o 
   5   2  13       89.47       79.02     14.30 o 
   6   2  13      140.92      133.60     13.77 o 
   7   2  13       33.43       25.97      8.64 o 
   8   2  13      337.81      331.84     15.25 o 
   9   2  13       95.89      131.58     16.02 o 
 -19   3  13        1.46        5.27      6.42 o 
 -18   3  13       17.30       18.08      7.58 o 
 -17   3  13        3.26        3.95      4.53 o 
 -16   3  13        1.11        2.13      5.83 o 
 -15   3  13      119.99      118.87     30.39 o 
 -14   3  13       89.53       89.12     26.97 o 
 -13   3  13       63.15       73.55     17.76 o 
 -12   3  13       34.10       50.08     12.20 o 
 -11   3  13      636.77      666.07     22.35 o 
 -10   3  13        0.79        2.52      4.19 o 
  -9   3  13      132.56      151.76     11.46 o 
  -8   3  13      110.31      118.20     14.17 o 
  -7   3  13      625.04      604.81     16.42 o 
  -6   3  13      129.24      119.45      8.63 o 
  -5   3  13       71.24       85.03     17.68 o 
  -4   3  13      636.24      584.55     21.25 o 
  -3   3  13       44.56       42.85      4.98 o 
  -2   3  13      609.28      577.16     14.86 o 
  -1   3  13       42.18       45.85      6.50 o 
   0   3  13      938.57      979.91     19.96 o 
   1   3  13     1162.84     1266.08     24.54 o 
   2   3  13      574.88      563.85     12.40 o 
   3   3  13      107.23      113.33     18.79 o 
   4   3  13       34.93       37.39      9.63 o 
   5   3  13        1.33        5.84      3.10 o 
   6   3  13      143.58      133.08     10.83 o 
   7   3  13       31.60       32.41      9.19 o 
   8   3  13        1.97        6.13      4.51 o 
 -18   4  13       17.75       15.62      8.91 o 
 -17   4  13        4.37       11.13      5.36 o 
 -16   4  13      404.99      433.58     22.80 o 
 -15   4  13      333.91      366.86     17.93 o 
 -14   4  13      121.48      130.66     13.83 o 
 -13   4  13        7.04        8.29      5.03 o 
 -12   4  13      112.11      122.67     26.63 o 
 -11   4  13      588.21      609.80     17.21 o 
 -10   4  13      128.82      127.23      8.89 o 
  -9   4  13     1373.07     1400.23     44.35 o 
  -8   4  13     1240.99     1274.69     26.09 o 
  -7   4  13     1604.36     1779.81     38.09 o 
  -6   4  13      243.50      261.21     10.42 o 
  -5   4  13     2464.50     2486.47     43.15 o 
  -4   4  13      398.23      409.85     14.66 o 
  -3   4  13      589.83      584.54     17.33 o 
  -2   4  13       13.55       13.50      4.34 o 
  -1   4  13      249.82      235.86     12.47 o 
   0   4  13       28.09       26.89      6.16 o 
   1   4  13        0.07        2.22      3.17 o 
   2   4  13      668.30      730.86     18.28 o 
   3   4  13       39.15       39.43      8.35 o 
   4   4  13      747.28      747.67     19.88 o 
   5   4  13       53.12       53.17     13.87 o 
   6   4  13       45.52       43.17     10.41 o 
   7   4  13       63.31       45.40     11.74 o 
 -17   5  13      244.79      284.78     19.03 o 
 -16   5  13        0.07        5.45      4.14 o 
 -15   5  13      133.04      145.29     20.20 o 
 -14   5  13       49.30       58.81     25.56 o 
 -13   5  13      219.93      216.25     23.67 o 
 -12   5  13       38.95       41.53     11.64 o 
 -11   5  13      236.70      280.13     28.16 o 
 -10   5  13      394.07      365.62     12.53 o 
  -9   5  13      304.26      285.25     12.55 o 
  -8   5  13       42.62       35.81      9.41 o 
  -7   5  13      197.71      196.31      9.15 o 
  -6   5  13      489.48      484.23     13.09 o 
  -5   5  13     1210.76     1182.09     28.43 o 
  -4   5  13       36.69       32.87      7.08 o 
  -3   5  13     1730.31     1712.75     38.96 o 
  -2   5  13       13.68       15.63      4.13 o 
  -1   5  13     2224.02     2310.88     62.28 o 
   0   5  13      679.36      688.54     18.42 o 
   1   5  13      116.47      113.73     19.75 o 
   2   5  13        0.38        4.38      4.01 o 
   3   5  13      419.47      470.36     23.88 o 
   4   5  13       11.57       16.58      4.56 o 
   5   5  13        9.22       12.73      4.35 o 
   6   5  13      300.22      336.19     18.99 o 
 -15   6  13       31.82       31.34     13.19 o 
 -14   6  13      122.48      118.97     35.76 o 
 -13   6  13      139.98      129.77     30.95 o 
 -12   6  13        5.03        8.05      5.76 o 
 -11   6  13      188.37      184.76     34.37 o 
 -10   6  13      331.93      327.53     15.35 o 
  -9   6  13      283.77      240.92     26.64 o 
  -8   6  13      130.24      139.33     33.12 o 
  -7   6  13       27.13       23.94      8.34 o 
  -6   6  13       93.85       90.00     18.12 o 
  -5   6  13      165.46      174.55     16.27 o 
  -4   6  13      337.17      343.68     11.48 o 
  -3   6  13      553.36      536.68     17.15 o 
  -2   6  13       14.45       14.36      4.49 o 
  -1   6  13       76.47       95.38     10.86 o 
   0   6  13       24.38       17.97      5.93 o 
   1   6  13       71.63       54.08     11.26 o 
   2   6  13      436.84      446.48     21.35 o 
   3   6  13      159.09      165.78     42.58 o 
   4   6  13      286.14      303.65     21.68 o 
 -13   7  13       60.46       59.79     20.19 o 
 -12   7  13       20.58       22.50      7.76 o 
 -11   7  13        4.45        6.44      5.44 o 
 -10   7  13      220.68      239.88     19.66 o 
  -9   7  13       17.53       16.75      6.41 o 
  -8   7  13        8.51        6.43      5.49 o 
  -7   7  13       40.91       48.13     14.81 o 
  -6   7  13      199.67      217.52     22.42 o 
  -5   7  13      112.04      106.54     15.59 o 
  -4   7  13       29.30       29.03      9.49 o 
  -3   7  13       70.85       67.69     14.22 o 
  -2   7  13      132.04      136.20      9.20 o 
  -1   7  13       38.87       43.01     14.93 o 
   0   7  13      227.56      214.71     17.07 o 
   1   7  13      285.91      277.17     14.13 o 
   2   7  13      502.06      465.55     24.85 o 
  -7   8  13       83.87       59.47     21.70 o 
  -6   8  13       40.51       38.39     19.07 o 
  -5   8  13       44.61       41.28     17.70 o 
  -4   8  13      218.60      231.92     17.31 o 
 -20   0  14        3.34        7.92      7.31 o 
 -19   0  14     1243.48     1249.78     66.27 o 
 -18   0  14      355.67      375.50     23.54 o 
 -17   0  14      225.27      203.31     14.93 o 
 -16   0  14      468.09      418.93     20.41 o 
 -15   0  14       22.51       19.33      9.92 o 
 -14   0  14      764.70      726.18     29.00 o 
 -13   0  14      345.51      352.48     14.64 o 
 -12   0  14        3.06        3.39      3.54 o 
 -11   0  14      665.88      706.64     22.64 o 
 -10   0  14     1044.46     1054.04     51.02 o 
  -9   0  14       34.44       40.64     12.23 o 
  -8   0  14        0.36        3.50      2.34 o 
  -7   0  14        2.21        8.95      4.12 o 
  -6   0  14      122.00      163.51     10.27 o 
  -5   0  14     1237.54     1225.77     36.45 o 
  -4   0  14       95.06       95.60     10.96 o 
  -3   0  14        0.96        2.51      3.63 o 
  -2   0  14     1436.09     1519.25     36.91 o 
  -1   0  14     1445.75     1308.89     93.72 o 
   0   0  14      296.90      318.56     13.01 o 
   1   0  14      264.50      266.73     11.28 o 
   2   0  14       75.63       73.05      7.01 o 
   3   0  14       42.98       45.92     16.01 o 
   4   0  14       61.55       65.37     19.56 o 
   5   0  14        0.42        3.96      5.59 o 
   6   0  14      735.64      679.60     29.83 o 
   7   0  14        4.27        6.04     12.99 o 
   8   0  14     1195.10     1181.97     33.13 o 
 -20   1  14       11.81       13.77      6.00 o 
 -19   1  14        0.63        1.88      5.25 o 
 -18   1  14      491.42      522.63     20.56 o 
 -17   1  14       45.87       47.59     18.88 o 
 -16   1  14      168.35      156.14      8.29 o 
 -15   1  14      406.77      382.66     12.42 o 
 -14   1  14       22.70       19.95      7.63 o 
 -13   1  14      158.72      146.90      8.74 o 
 -12   1  14      342.95      322.56     11.01 o 
 -11   1  14        0.64        3.71      2.85 o 
 -10   1  14      463.58      448.92     12.93 o 
  -9   1  14      290.40      276.76      8.90 o 
  -8   1  14       92.76       93.61      6.76 o 
  -7   1  14       24.89       24.58      6.12 o 
  -6   1  14       85.77       78.45     10.95 o 
  -5   1  14        4.24        2.37      2.16 o 
  -4   1  14      344.90      344.49      9.73 o 
  -3   1  14      150.26      157.44      8.45 o 
  -2   1  14        0.29        4.14      1.89 o 
  -1   1  14      108.17      102.76      7.53 o 
   0   1  14      535.00      523.57     13.87 o 
   1   1  14      291.39      283.71      9.41 o 
   2   1  14       29.71       35.95      7.17 o 
   3   1  14       60.39       68.14      7.91 o 
   4   1  14       29.71       17.20      5.20 o 
   5   1  14      117.67      104.57     26.05 o 
   6   1  14       17.49       27.07      8.41 o 
   7   1  14       54.19       59.32     12.84 o 
   8   1  14       15.03       22.49      6.62 o 
 -19   2  14       35.22       38.62     12.95 o 
 -18   2  14       52.89       39.88     21.53 o 
 -17   2  14      567.83      596.87     23.55 o 
 -16   2  14       52.98       43.21     14.35 o 
 -15   2  14      175.23      166.25     19.10 o 
 -14   2  14        0.02        2.59      4.67 o 
 -13   2  14     2699.21     2708.36     86.06 o 
 -12   2  14      433.30      443.67     14.47 o 
 -11   2  14      147.04      133.94     14.64 o 
 -10   2  14       14.58       14.79      6.11 o 
  -9   2  14      794.44      775.11     19.43 o 
  -8   2  14      344.99      320.62     13.56 o 
  -7   2  14       56.14       47.24      6.09 o 
  -6   2  14      923.18      877.53     17.54 o 
  -5   2  14       32.55       39.01      4.09 o 
  -4   2  14        2.28        5.59      2.21 o 
  -3   2  14       96.23      103.36      6.81 o 
  -2   2  14      308.97      303.86      8.15 o 
  -1   2  14      132.75      112.62      7.42 o 
   0   2  14     1595.76     1676.31     29.73 o 
   1   2  14        9.72       15.53      4.30 o 
   2   2  14      105.53      100.17      7.72 o 
   3   2  14       11.45       10.59      2.61 o 
   4   2  14      239.62      233.91      9.44 o 
   5   2  14      162.57      145.22     10.21 o 
   6   2  14       16.42       15.86      5.09 o 
   7   2  14      104.14       88.78     24.20 o 
 -19   3  14      264.38      310.25     15.93 o 
 -18   3  14      147.09      182.39     21.12 o 
 -17   3  14        0.39        3.28      6.01 o 
 -16   3  14        8.43        5.30      4.96 o 
 -15   3  14      241.59      238.05     16.01 o 
 -14   3  14       62.01       60.39     17.58 o 
 -13   3  14      828.95      848.53     25.85 o 
 -12   3  14        6.57        8.95      4.89 o 
 -11   3  14     1501.74     1582.53     36.23 o 
 -10   3  14      295.50      295.28     11.49 o 
  -9   3  14     1002.35     1098.98     29.92 o 
  -8   3  14      746.40      717.22     18.50 o 
  -7   3  14      155.81      151.22     13.11 o 
  -6   3  14      484.61      529.87     16.85 o 
  -5   3  14      420.69      475.17     15.67 o 
  -4   3  14      691.25      675.65     19.31 o 
  -3   3  14       99.65      109.47      8.97 o 
  -2   3  14       37.58       39.44      6.24 o 
  -1   3  14      110.65       99.08      5.64 o 
   0   3  14      196.88      197.99      7.90 o 
   1   3  14       43.18       33.04      7.38 o 
   2   3  14      805.08      846.55     24.05 o 
   3   3  14       18.17       17.15      4.56 o 
   4   3  14      664.67      711.95     18.86 o 
   5   3  14      108.52      104.46      8.40 o 
   6   3  14        2.45        2.99      3.55 o 
   7   3  14       81.38       74.34     19.29 o 
 -18   4  14      267.23      276.05     16.07 o 
 -17   4  14       23.33       20.40      9.06 o 
 -16   4  14       22.48       30.91     16.95 o 
 -15   4  14      108.28      136.13     20.34 o 
 -14   4  14      147.05      155.17     31.81 o 
 -13   4  14      151.04      148.73     18.06 o 
 -12   4  14       31.57       33.92      9.74 o 
 -11   4  14      661.97      706.56     20.52 o 
 -10   4  14      262.71      265.85     12.16 o 
  -9   4  14       25.24       23.45      7.21 o 
  -8   4  14        7.37        7.13      3.12 o 
  -7   4  14       24.59       41.88      9.38 o 
  -6   4  14      256.57      276.67     10.60 o 
  -5   4  14        3.74        5.91      3.07 o 
  -4   4  14       17.47       13.28      5.24 o 
  -3   4  14      175.70      168.12      8.40 o 
  -2   4  14       20.12       20.61      5.31 o 
  -1   4  14        0.21        0.89      3.24 o 
   0   4  14        0.45        4.18      2.54 o 
   1   4  14      296.44      316.77     13.56 o 
   2   4  14       55.76       59.48     12.19 o 
   3   4  14      674.89      699.60     21.98 o 
   4   4  14        3.51        5.54      4.55 o 
   5   4  14      104.99      103.57      8.99 o 
   6   4  14        0.00        5.37      4.10 o 
 -16   5  14        3.56       10.68      4.72 o 
 -15   5  14       86.75       84.54     28.71 o 
 -14   5  14      277.62      312.41     28.52 o 
 -13   5  14        0.39        3.28      5.44 o 
 -12   5  14      561.28      580.29     23.98 o 
 -11   5  14      410.39      409.91     45.30 o 
 -10   5  14      119.30      116.47     32.15 o 
  -9   5  14       46.69       35.28     10.42 o 
  -8   5  14      140.77      142.36     11.67 o 
  -7   5  14      165.38      148.41     11.09 o 
  -6   5  14       79.81       64.63     13.96 o 
  -5   5  14      405.91      395.53     13.31 o 
  -4   5  14      586.04      564.91     17.59 o 
  -3   5  14      102.54       93.48     17.28 o 
  -2   5  14       65.69       64.67     16.61 o 
  -1   5  14       96.77       91.71     21.61 o 
   0   5  14      106.09      114.56     24.30 o 
   1   5  14      223.05      224.28     15.06 o 
   2   5  14      557.85      578.35     19.47 o 
   3   5  14      267.27      273.22     13.96 o 
   4   5  14      108.56      111.23     26.29 o 
 -14   6  14      105.96       93.45     39.00 o 
 -13   6  14      394.26      398.46     25.56 o 
 -12   6  14       59.41       68.72     24.98 o 
 -11   6  14       24.15       16.17      7.63 o 
 -10   6  14       22.65       14.51      6.20 o 
  -9   6  14       34.71       29.43      8.56 o 
  -8   6  14        6.27        4.67      4.95 o 
  -7   6  14      103.09      103.26     11.72 o 
  -6   6  14      399.61      399.25     13.88 o 
  -5   6  14       10.22       17.28      5.73 o 
  -4   6  14       31.53       25.80      7.04 o 
  -3   6  14      101.68      106.25     24.20 o 
  -2   6  14      170.57      166.48      9.62 o 
  -1   6  14       65.79       69.35     19.93 o 
   0   6  14      599.65      645.38     24.34 o 
   1   6  14      566.30      611.92     21.39 o 
   2   6  14       66.48       76.02     12.52 o 
 -11   7  14      148.39      147.65     24.58 o 
 -10   7  14       35.78       30.94     12.12 o 
  -9   7  14       47.90       51.42     16.60 o 
  -8   7  14        1.59        2.62      9.00 o 
  -7   7  14        7.89        6.71      4.63 o 
  -6   7  14       99.10       93.37     32.45 o 
  -5   7  14       32.69       42.93     13.92 o 
  -4   7  14      122.74      119.82     11.92 o 
  -3   7  14       32.72       31.92     10.21 o 
  -2   7  14       24.87       16.43      6.60 o 
  -1   7  14       23.23       11.14      5.24 o 
 -19   1  15       51.36       50.16     21.47 o 
 -18   1  15      286.22      305.88     16.46 o 
 -17   1  15       67.88       69.45      9.43 o 
 -16   1  15      331.43      343.05     16.50 o 
 -15   1  15       19.41       21.79      8.14 o 
 -14   1  15        3.23        2.99      4.22 o 
 -13   1  15      255.01      236.89     16.90 o 
 -12   1  15       79.06       81.49     18.94 o 
 -11   1  15        1.61        3.96      2.71 o 
 -10   1  15      431.85      406.80      9.65 o 
  -9   1  15        8.40        8.93      4.13 o 
  -8   1  15       37.09       46.06      4.94 o 
  -7   1  15      287.83      259.26      8.33 o 
  -6   1  15      339.32      302.49     11.82 o 
  -5   1  15     1463.35     1445.12     23.76 o 
  -4   1  15        2.61        3.29      2.41 o 
  -3   1  15      636.00      646.88     16.65 o 
  -2   1  15        7.22       11.38      3.22 o 
  -1   1  15      855.54      904.76     19.90 o 
   0   1  15      561.71      554.42     12.91 o 
   1   1  15      260.47      255.41      8.65 o 
   2   1  15       77.24       66.25     13.68 o 
   3   1  15      186.71      187.63     10.06 o 
   4   1  15       57.26       73.86     16.19 o 
   5   1  15      116.79      107.64     28.61 o 
   6   1  15       61.40       60.00     21.53 o 
 -19   2  15      282.28      280.00     15.02 o 
 -18   2  15      133.78      117.19     28.69 o 
 -17   2  15      182.66      196.60     12.60 o 
 -16   2  15        4.65        5.25      6.84 o 
 -15   2  15     1107.60     1001.26    120.80 o 
 -14   2  15       20.91       26.61      9.78 o 
 -13   2  15      489.90      506.72     20.59 o 
 -12   2  15      638.57      703.43     26.83 o 
 -11   2  15       73.98       80.54     17.70 o 
 -10   2  15      228.31      204.45      9.92 o 
  -9   2  15       12.54       14.61      6.17 o 
  -8   2  15        8.75        6.42      3.54 o 
  -7   2  15       98.29       98.84     16.85 o 
  -6   2  15      294.50      261.24     12.06 o 
  -5   2  15       28.42       31.73      7.26 o 
  -4   2  15      133.43      116.43      6.53 o 
  -3   2  15      267.74      255.20      8.11 o 
  -2   2  15      109.20      109.35      7.87 o 
  -1   2  15       30.77       27.24      7.01 o 
   0   2  15       57.92       57.72      8.56 o 
   1   2  15       64.59       71.39      9.64 o 
   2   2  15       99.97      107.51     10.56 o 
   3   2  15      186.54      202.03      9.31 o 
   4   2  15      347.03      363.74     12.34 o 
   5   2  15      173.70      165.67     12.21 o 
   6   2  15        1.89        4.33      3.99 o 
 -18   3  15        0.00        1.09      9.95 o 
 -17   3  15       19.24       20.19      7.49 o 
 -16   3  15        3.82        0.45      6.95 o 
 -15   3  15       18.25       19.07      7.80 o 
 -14   3  15      513.67      477.31     29.63 o 
 -13   3  15      403.32      366.67     16.43 o 
 -12   3  15      670.35      643.22     20.93 o 
 -11   3  15      329.29      304.64     12.26 o 
 -10   3  15      121.12      118.73     11.12 o 
  -9   3  15       79.94       74.28     16.47 o 
  -8   3  15       52.76       44.33     10.34 o 
  -7   3  15      478.83      419.60     12.42 o 
  -6   3  15      255.60      222.31      9.92 o 
  -5   3  15        8.27        8.52      3.06 o 
  -4   3  15      201.23      178.33     12.58 o 
  -3   3  15       48.81       41.62      9.91 o 
  -2   3  15       16.65       11.21      3.72 o 
  -1   3  15       30.89       25.47      6.61 o 
   0   3  15       73.78       76.02     19.62 o 
   1   3  15      191.26      191.62     10.54 o 
   2   3  15        0.33        0.85      2.89 o 
   3   3  15        0.22        0.53      3.41 o 
   4   3  15        2.16        5.97      2.77 o 
   5   3  15       42.28       25.56      9.59 o 
 -17   4  15        1.67       12.42      8.51 o 
 -16   4  15       39.78       41.32     19.87 o 
 -15   4  15      435.30      480.08     22.39 o 
 -14   4  15      653.11      652.82     27.08 o 
 -13   4  15       18.22       19.52      9.13 o 
 -12   4  15      596.62      578.35     20.62 o 
 -11   4  15       39.45       38.39     11.31 o 
 -10   4  15       39.40       46.04     13.13 o 
  -9   4  15        9.22       10.22      3.12 o 
  -8   4  15      582.11      592.19     19.03 o 
  -7   4  15       92.06      110.39     10.85 o 
  -6   4  15      178.66      168.06     14.69 o 
  -5   4  15       72.54       79.20     18.08 o 
  -4   4  15      226.14      239.81     11.52 o 
  -3   4  15       94.47      111.89     11.43 o 
  -2   4  15      235.60      232.61     11.53 o 
  -1   4  15      220.95      181.73     14.66 o 
   0   4  15      185.38      202.61     14.64 o 
   1   4  15      392.17      406.80     16.56 o 
   2   4  15       98.78       94.84     27.99 o 
   3   4  15       64.05       63.66     16.55 o 
   4   4  15      202.68      231.29     13.71 o 
 -15   5  15        1.02        9.41      6.21 o 
 -14   5  15      211.23      189.39     21.64 o 
 -13   5  15      556.71      599.79     24.72 o 
 -12   5  15        3.42        4.68      5.99 o 
 -11   5  15      284.11      318.92     18.00 o 
 -10   5  15        0.04        2.17      6.26 o 
  -9   5  15       41.29       32.41      9.68 o 
  -8   5  15       65.32       54.29     12.50 o 
  -7   5  15       19.62       31.51      9.09 o 
  -6   5  15      390.72      421.42     18.07 o 
  -5   5  15      328.38      328.04     13.68 o 
  -4   5  15      296.53      301.94     11.86 o 
  -3   5  15       28.83       24.64      6.60 o 
  -2   5  15      101.18       95.45     12.91 o 
  -1   5  15        6.99       11.62      3.77 o 
   0   5  15      451.62      479.37     19.44 o 
   1   5  15       54.09       40.78     12.26 o 
   2   5  15      140.38      142.65     32.92 o 
 -13   6  15        0.24        7.44      4.88 o 
 -12   6  15      141.63      180.35     23.77 o 
 -11   6  15      213.47      208.95     24.23 o 
 -10   6  15      419.07      462.55     22.62 o 
  -9   6  15       14.71       19.81     10.21 o 
  -8   6  15        3.52        8.67      4.57 o 
  -7   6  15       12.34       10.06      5.43 o 
  -6   6  15        0.16        2.54      3.35 o 
  -5   6  15       63.86       62.19     16.52 o 
  -4   6  15      202.95      205.17     11.18 o 
  -3   6  15       60.60       46.57     13.50 o 
  -2   6  15        5.46        5.76      4.92 o 
  -1   6  15      105.83       97.88     26.67 o 
   0   6  15       31.37       22.79      9.20 o 
 -18   0  16      247.63      206.77     24.30 o 
 -17   0  16        7.94        5.04      9.95 o 
 -16   0  16       24.05       24.34     19.95 o 
 -15   0  16       90.88       87.90     52.56 o 
 -14   0  16        4.91       10.71     11.39 o 
 -13   0  16      121.67       96.82      8.74 o 
 -12   0  16      660.34      637.85     22.73 o 
 -11   0  16        6.10        4.94      3.46 o 
 -10   0  16      386.37      334.97     14.66 o 
  -9   0  16       16.39       23.33      9.11 o 
  -8   0  16        3.25       14.21      6.32 o 
  -7   0  16     1237.62      994.60    108.96 o 
  -6   0  16       85.41       87.15     20.94 o 
  -5   0  16      818.34      756.02     23.33 o 
  -4   0  16       98.09      105.29      9.30 o 
  -3   0  16      261.38      250.62     11.81 o 
  -2   0  16       10.20       11.10      5.12 o 
  -1   0  16      131.96      127.50     11.85 o 
   0   0  16      102.26       97.68     10.26 o 
   1   0  16      434.74      413.18     16.95 o 
   2   0  16       77.08       65.17     30.41 o 
   3   0  16       33.57       27.82     16.56 o 
   4   0  16       22.40       26.59     16.95 o 
 -18   1  16       15.33        9.40      4.90 o 
 -17   1  16        3.26        5.47      5.98 o 
 -16   1  16       95.30       65.73     10.82 o 
 -15   1  16        0.12        1.40      4.69 o 
 -14   1  16        4.07        4.40      4.58 o 
 -13   1  16       16.77       18.15      6.48 o 
 -12   1  16       11.99       15.90      5.86 o 
 -11   1  16       79.53       85.72     17.95 o 
 -10   1  16       27.45       35.38      9.03 o 
  -9   1  16       93.61       87.50     12.03 o 
  -8   1  16       57.31       58.02     13.13 o 
  -7   1  16      341.46      318.05     12.74 o 
  -6   1  16      432.28      393.13     10.83 o 
  -5   1  16      166.22      147.01      7.60 o 
  -4   1  16      455.32      407.38     11.02 o 
  -3   1  16       15.15        8.44      2.96 o 
  -2   1  16      113.69      126.07      8.07 o 
  -1   1  16      479.77      509.45     14.12 o 
   0   1  16       32.25       28.25      7.45 o 
   1   1  16       81.37       73.78     11.95 o 
   2   1  16       23.20       25.87      8.79 o 
   3   1  16       13.31       18.82      6.52 o 
   4   1  16       19.92       13.93      5.02 o 
 -17   2  16       20.78       18.14      9.37 o 
 -16   2  16        4.82        6.10      4.42 o 
 -15   2  16        4.69        9.53      4.56 o 
 -14   2  16       13.57        6.65      6.05 o 
 -13   2  16      127.98      118.60     17.99 o 
 -12   2  16       12.29       20.24      7.07 o 
 -11   2  16      777.21      754.40     21.59 o 
 -10   2  16        8.51        8.37      3.17 o 
  -9   2  16        6.94        7.58      3.76 o 
  -8   2  16      683.00      634.60     16.76 o 
  -7   2  16       76.05       90.65     15.51 o 
  -6   2  16        0.17        2.56      3.25 o 
  -5   2  16       13.30       14.74      4.69 o 
  -4   2  16      664.07      680.48     21.11 o 
  -3   2  16       78.57       71.18     14.65 o 
  -2   2  16       13.10       19.62      5.16 o 
  -1   2  16      115.90      114.96      8.54 o 
   0   2  16        2.98        4.20      3.47 o 
   1   2  16      255.17      259.25     13.66 o 
   2   2  16      422.57      432.03     15.35 o 
   3   2  16      329.22      317.52     11.49 o 
   4   2  16       75.53       68.32     23.47 o 
 -17   3  16        1.69        2.82      7.03 o 
 -16   3  16       49.85       50.25     19.46 o 
 -15   3  16      165.43      172.45     14.19 o 
 -14   3  16       86.94       98.08     14.25 o 
 -13   3  16       28.23       28.68     11.02 o 
 -12   3  16        0.01        3.26      3.50 o 
 -11   3  16      295.44      257.01     12.15 o 
 -10   3  16      202.58      199.78     13.51 o 
  -9   3  16       87.68       83.74     19.58 o 
  -8   3  16       50.03       60.98     13.92 o 
  -7   3  16      424.33      444.66     16.92 o 
  -6   3  16       45.88       70.93     16.15 o 
  -5   3  16        0.08        2.69      3.95 o 
  -4   3  16       58.62       48.06     12.19 o 
  -3   3  16      377.79      392.33     12.92 o 
  -2   3  16      113.52      120.83     10.77 o 
  -1   3  16        5.34        9.10      4.49 o 
   0   3  16        0.00        5.32      4.95 o 
   1   3  16       93.36       80.10     22.87 o 
   2   3  16       50.16       44.47     19.26 o 
   3   3  16       89.17       76.30     20.90 o 
 -15   4  16      266.69      241.10     14.94 o 
 -14   4  16      117.52      110.88     15.48 o 
 -13   4  16      120.12      126.88     12.92 o 
 -12   4  16       12.70        8.95      6.00 o 
 -11   4  16       73.95       64.10     19.25 o 
 -10   4  16       31.09       27.61      9.75 o 
  -9   4  16       35.74       24.10      7.29 o 
  -8   4  16        3.76        2.66      4.75 o 
  -7   4  16       81.62       88.07     18.34 o 
  -6   4  16       52.54       69.77     18.51 o 
  -5   4  16       81.01       85.48     20.68 o 
  -4   4  16       56.75       55.28     12.00 o 
  -3   4  16       73.33       57.70     16.69 o 
  -2   4  16      146.51      130.89     19.06 o 
  -1   4  16        4.60        1.40      3.37 o 
   0   4  16      139.80      156.43     16.41 o 
   1   4  16        1.59        5.07      3.70 o 
   2   4  16      147.73      135.90     13.67 o 
 -13   5  16       26.80       27.10      8.40 o 
 -12   5  16        0.07        3.52      4.41 o 
 -11   5  16        2.07        8.57      8.63 o 
 -10   5  16        1.99        4.80      4.83 o 
  -9   5  16      283.04      321.85     13.40 o 
  -8   5  16      264.89      256.37     13.86 o 
  -7   5  16      191.32      199.86     10.73 o 
  -6   5  16       49.46       50.23     14.69 o 
  -5   5  16        1.96        4.17      3.91 o 
  -4   5  16       19.59       13.75      5.42 o 
  -3   5  16       51.95       52.87     16.66 o 
  -2   5  16        0.19       -0.94      5.19 o 
  -1   5  16      185.05      181.09     13.20 o 
   0   5  16       54.82       54.62     17.83 o 
  -9   6  16        3.87        3.02      4.75 o 
  -8   6  16      183.80      209.31     22.00 o 
  -7   6  16       55.07       61.34     18.25 o 
  -6   6  16        0.05        4.10      3.48 o 
  -5   6  16        3.25        3.58      2.87 o 
  -4   6  16      357.34      374.29     15.51 o 
 -17   1  17      171.75      189.87     53.98 o 
 -16   1  17       39.20       38.08     25.38 o 
 -15   1  17       40.41       47.97     20.84 o 
 -14   1  17       24.26       23.39     10.58 o 
 -13   1  17       14.06       13.50      5.53 o 
 -12   1  17        6.77        8.84      6.39 o 
 -11   1  17      391.36      442.78     15.98 o 
 -10   1  17      626.00      650.25     19.24 o 
  -9   1  17      754.47      731.54     21.74 o 
  -8   1  17      120.43      114.39     10.34 o 
  -7   1  17      867.89      796.46     22.99 o 
  -6   1  17        5.67       16.03      6.61 o 
  -5   1  17        7.69        8.36      3.38 o 
  -4   1  17       26.62       20.70      6.57 o 
  -3   1  17      101.85       93.98     21.76 o 
  -2   1  17      323.65      318.32     13.94 o 
  -1   1  17        0.91        4.75      3.06 o 
   0   1  17       54.73       54.34     16.30 o 
   1   1  17       83.97       75.03     20.66 o 
   2   1  17       64.12       71.75     10.87 o 
 -16   2  17       47.51       39.31     19.51 o 
 -15   2  17       53.47       50.29     18.29 o 
 -14   2  17      260.40      210.19     15.71 o 
 -13   2  17      182.15      171.46     10.12 o 
 -12   2  17        4.47        3.60      4.36 o 
 -11   2  17       78.09       66.18     18.52 o 
 -10   2  17       69.01      104.37     13.73 o 
  -9   2  17      408.98      421.40     15.86 o 
  -8   2  17      192.18      210.19     10.92 o 
  -7   2  17       46.82       48.07     15.26 o 
  -6   2  17      109.41      115.86     21.82 o 
  -5   2  17        2.69        6.21      4.62 o 
  -4   2  17        0.86        1.99      3.69 o 
  -3   2  17      162.96      199.65     13.23 o 
  -2   2  17      100.04      120.26      9.33 o 
  -1   2  17       36.88       42.83     11.82 o 
   0   2  17      199.77      185.14     17.62 o 
   1   2  17        6.11       11.23      6.34 o 
   2   2  17      210.80      239.96     17.01 o 
 -15   3  17       35.31       35.18     15.42 o 
 -14   3  17       18.40       21.50     12.61 o 
 -13   3  17        8.35        5.36      5.24 o 
 -12   3  17       42.00       37.05     11.59 o 
 -11   3  17      191.92      170.14     11.34 o 
 -10   3  17       42.09       37.82     10.68 o 
  -9   3  17        1.01        3.97      3.06 o 
  -8   3  17        3.74        5.86      4.87 o 
  -7   3  17       10.94        8.24      4.13 o 
  -6   3  17       69.31       58.65     14.27 o 
  -5   3  17      270.09      323.99     12.43 o 
  -4   3  17        6.43       10.36      3.97 o 
  -3   3  17        1.50        4.46      3.26 o 
  -2   3  17       46.35       47.99     13.83 o 
  -1   3  17        0.32        5.08      4.22 o 
   0   3  17      192.64      160.98     30.00 o 
   1   3  17      124.97      110.52     13.79 o 
 -13   4  17       37.25       35.83     13.38 o 
 -12   4  17        4.43        4.20      4.04 o 
 -11   4  17        8.50       11.77      4.56 o 
 -10   4  17        0.61        2.88      4.22 o 
  -9   4  17        3.73        4.02      3.73 o 
  -8   4  17      237.79      278.48     13.49 o 
  -7   4  17       31.03       43.99     11.46 o 
  -6   4  17      517.87      537.51     17.87 o 
  -5   4  17      101.00      122.17     20.97 o 
  -4   4  17      358.95      370.80     15.23 o 
  -3   4  17      119.37       98.47     25.83 o 
  -2   4  17       20.31       26.35      7.55 o 
  -1   4  17       10.45       15.16      5.43 o 
 -10   5  17        2.55        7.78      4.61 o 
  -9   5  17       13.79        8.87      5.46 o 
  -8   5  17       70.81       54.04     15.71 o 
  -7   5  17       46.47       53.27     14.58 o 
  -6   5  17       13.33       13.90      5.22 o 
  -5   5  17        2.28        1.61      3.47 o 
  -4   5  17       88.70       82.71     21.51 o 
 -15   0  18      100.78       95.73     77.06 o 
 -14   0  18       79.54      100.73     80.66 o 
 -13   0  18        2.74        7.20      9.10 o 
 -12   0  18       52.65       60.38     23.87 o 
 -11   0  18        3.33        0.81      9.22 o 
 -10   0  18      400.69      376.44     23.93 o 
  -9   0  18      544.82      602.61     37.77 o 
  -8   0  18     1130.12     1246.60     72.55 o 
  -7   0  18        0.07        3.37      7.38 o 
  -6   0  18      289.81      290.48     23.52 o 
  -5   0  18     1005.54      997.03     40.92 o 
  -4   0  18       43.50       50.34     26.67 o 
  -3   0  18       16.88        6.50      4.97 o 
  -2   0  18        2.62        3.87      6.34 o 
  -1   0  18       16.33       16.80     10.11 o 
   0   0  18        7.29        9.21      4.53 o 
 -15   1  18        5.74        7.18      9.64 o 
 -14   1  18       90.81       68.28     30.89 o 
 -13   1  18      199.71      196.00     15.22 o 
 -12   1  18       90.88      102.86     28.79 o 
 -11   1  18       30.25       29.80     10.47 o 
 -10   1  18        0.08        4.22      3.32 o 
  -9   1  18        9.12        4.01      3.41 o 
  -8   1  18      131.36      102.52      9.71 o 
  -7   1  18        6.35        4.33      3.18 o 
  -6   1  18       23.90       20.39      7.17 o 
  -5   1  18       53.46       36.05     11.63 o 
  -4   1  18        9.02        6.62      4.33 o 
  -3   1  18       30.65       18.06      7.19 o 
  -2   1  18       33.95       26.24      8.21 o 
  -1   1  18      215.22      239.59     12.35 o 
 -14   2  18       12.69        9.20      6.99 o 
 -13   2  18       69.29       78.23     11.77 o 
 -12   2  18       78.77       66.40     15.18 o 
 -11   2  18        1.13        4.90      4.03 o 
 -10   2  18       75.33       65.93     19.30 o 
  -9   2  18       97.18       88.33     26.75 o 
  -8   2  18       39.77       44.81     18.24 o 
  -7   2  18       61.60       42.94     11.19 o 
  -6   2  18      111.87      101.03     23.87 o 
  -5   2  18       33.83       34.29     12.33 o 
  -4   2  18      287.76      307.41     12.04 o 
  -3   2  18       80.16       70.16     12.87 o 
  -2   2  18       56.05       41.95     13.07 o 
  -1   2  18       82.66       59.20     21.60 o 
 -13   3  18      297.88      371.20     14.18 o 
 -12   3  18        0.04        2.53      3.83 o 
 -11   3  18      192.63      190.08     10.41 o 
 -10   3  18       44.89       40.81     11.78 o 
  -9   3  18        7.28       10.53      4.16 o 
  -8   3  18      234.50      280.87     12.45 o 
  -7   3  18       15.78       16.81      4.66 o 
  -6   3  18      134.13      126.42     14.62 o 
  -5   3  18       83.35      107.36     17.28 o 
  -4   3  18      128.07      128.54     10.67 o 
  -3   3  18      186.51      249.55     20.62 o 
  -9   4  18        1.14        8.22      4.32 o 
  -8   4  18        0.03        3.05      4.05 o 
  -7   4  18       20.97       21.42      7.69 o 
  -6   4  18       84.78       94.60     10.97 o 
 -12   1  19        2.58        6.16      4.62 o 
 -11   1  19        6.89       13.07      5.77 o 
 -10   1  19        5.40       10.34      5.86 o 
  -9   1  19        7.87        7.75      5.32 o 
  -8   1  19       54.74       46.75     18.83 o 
  -7   1  19        0.61        4.78      3.93 o 
  -6   1  19       38.96       31.08     11.69 o 
  -5   1  19      340.91      341.07     13.93 o 
  -4   1  19      434.81      518.42     18.82 o 
 -10   2  19        0.79        4.39      4.33 o 
  -9   2  19      133.13      150.63     11.90 o 
  -8   2  19       48.85       40.81     15.52 o 
  -7   2  19        7.46        8.85      3.92 o 
  -6   2  19        0.09        5.99      4.59 o 
                                                 
